# Supplementary material for: Proteome Regulation Patterns Determine Escherichia coli Wild-Type and Mutant Phenotypes
Source: mSystems. 2021 Mar 9;6(2):e00625-20. doi: 10.1128/mSystems.00625-20 (PMC8546978; doi:10.1128/mSystems.00625-20)
Supplement: DATA SET S1 [file msystems.00625-20-sd001.xlsx]

## Sheet: Info
Simulated and experimentally determined data for the manuscript:
Proteome regulation patterns determine Escherichia coli wild-type and mutant phenotypes
Tobias B. Alter; Lars M. Blank; Birgitta E. Ebert
Content:
	Sheet	Description
	Sheet 1	Curated enzymatic data used to build the protein allocation model (data shown in Fig. S8)
	Sheet 2	Transformation of experimentally determined protein mass data to dry cell weight related units
	Sheet 3	Cell volumes calculated from growth rates based on the experimentally justified relation of Volkmer et al. (2011) (doi: 10.1371/journal.pone.0023126)
	Sheet 4	(Data shown in Fig 3) Experimental data of growth, acetate secretion, oxygen uptake, and carbon dioxide production rates for E. coli for a range of glucose uptake rates
	Sheet 5	(Data shown in Fig 4) Comparison between experimentally determined and predicted growth and acetate secretion rates using several substrates as sole carbon sources.
	Sheet 6	(Data shown in Fig 5) Comparison between predictions and experimental data of intracellular fluxes of the central carbon metabolism of E. coli grown on a glucose minimal medium.
	Sheet 7	(Data shown in Fig S2) Comparison of predicted and experimentally determined intracellular fluxes of the central carbon metabolism of E. coli grown on several alternative carbon sources.
	Sheet 8	(Data shown in Fig 6) Experimentally determined, normalized growth rates for a range of eGFP expression strengths and respective eGFP concentrations in E. coli
	Sheet 9	(Data shown in Fig 7) Comparison of predicted growth and acetate secretion rates of single-gene deletion E. coli mutants with experimentally determined values
	Sheet 10	(Data shown in Fig 8) Comparison of predicted relative growth, glucose uptake and acetate secretion rates of single-gene deletion E. coli mutants with experimentally determined values
	Sheet 11	(Data shown in Fig 9) Comparison of predicted intracellular flux rates of single-gene deletion mutants with experimentally determined values
	Sheet 12	(Data shown in Fig S1) Comparison between experimentally determined and predicted growth and acetate secretion rates using several substrates as sole carbon sources.
	Sheet 13	(Data shown in Fig S4) Comparison of predicted growth and acetate secretion rates of single-gene deletion E. coli mutants with experimentally determined values
	Sheet 14	(Data shown in Fig S5) Comparison of phenotypic predictions between wild-type and gene-deletion mutant model
	Sheet 15	(Data shown in Fig S6) Comparison of predicted relative growth, glucose uptake and acetate secretion rates of single-gene deletion E. coli mutants for adapted kcat values of both Entner-Doudoroff pathway steps with experimentally determined values
	Sheet 16	(Data shown in Fig S7) Comparison of predicted intracellular flux rates of single-gene deletion mutants for adapted kcat values of both Entner-Doudoroff pathway steps with experimentally determined values
	Sheet 17	(Data shown in Fig S8) Comparison between turnover numbers from the in vitro curated data set (cf. Sheet 1) and a data set derived from a machine learning ensemble model published by Heckmann et al. (2018) (doi: 10.1038/s41467-018-07652-6)

## Sheet: Sheet 1
Curated enzymatic data used to build the protein allocation model
Reaction IDs are taken from the BIGG database (http://bigg.ucsd.edu/)
Basis stoichiometric reconstruction: iML1515 (Escherichia coli K12 MG1655)
					in vitro curated
Reaction ID	Reaction name	Reaction equation	EC number	Enzyme molar mass [g/mol]	Turnover number (kcat) [1/s]
ALATA_D2	D-alanine transaminase	pydx5p_c + ala__D_c -> pyam5p_c + pyr_c	2.1.2.1, 4.1.2.48	40904.5	6.8625
SHCHD2	Sirohydrochlorin dehydrogenase (NAD)	nad_c + dscl_c -> h_c + scl_c + nadh_c	1.3.1.76	49950	0.45
CPPPGO	Coproporphyrinogen oxidase (O2 required)	2 h_c + o2_c + cpppg3_c -> 2 h2o_c + pppg9_c + 2 co2_c	1.3.3.3	34321.5	0.003
GTHOr_f	Glutathione oxidoreductase	h_c + nadph_c + gthox_c -> 2 gthrd_c + nadp_c	1.8.1.7	48771.1	733.3
DHORD5	Dihydroorotic acid (menaquinone-8)	dhor__S_c + mqn8_c -> orot_c + mql8_c	1.3.5.2	36773.5	82
GLYCTO2	Glycolate oxidase	glyclt_c + q8_c -> glx_c + q8h2_c	1.1.3.15	137243	15.7
GLYCTO3	Glycolate oxidase	glyclt_c + mqn8_c -> glx_c + mql8_c	1.1.3.15	137243	15.7
GLYCTO4	Glycolate oxidase	glyclt_c + 2dmmq8_c -> glx_c + 2dmmql8_c	1.1.3.15	137243	15.7
PFK_3	Phosphofructokinase (s7p)	atp_c + s7p_c -> h_c + adp_c + s17bp_c	2.7.1.11	34841	31.0185
TRPS2	Tryptophan synthase (indole)	ser__L_c + indole_c -> trp__L_c + h2o_c	4.2.1.20	71687.1	3.695
G3PD5	Glycerol-3-phosphate dehydrogenase (ubiquinone-8)	glyc3p_c + q8_c -> dhap_c + q8h2_c	1.1.5.3	102566	33.3
LEUTAi	Leucine transaminase (irreversible)	4mop_c + glu__L_c -> akg_c + leu__L_c	2.6.1.42	38814.6	15.655
SHK3Dr_f	Shikimate dehydrogenase	h_c + 3dhsk_c + nadph_c -> skm_c + nadp_c	1.1.1.25, 1.1.1.282	30319.9	236.745
G5SD	Glutamate-5-semialdehyde dehydrogenase	h_c + nadph_c + glu5p_c -> pi_c + nadp_c + glu5sa_c	1.2.1.41	44628.8	176.852
ALATA_L2	Alanine transaminase	pydx5p_c + ala__L_c -> pyam5p_c + pyr_c	2.1.2.1, 4.1.2.48	40904.5	6.8625
MAN6PI_f	Mannose-6-phosphate isomerase	man6p_c -> f6p_c	5.3.1.8	42848.7	1.38
APRAUR	5-amino-6-(5-phosphoribosylamino)uracil reductase	h_c + 5apru_c + nadph_c -> nadp_c + 5aprbu_c	1.1.1.193	40337.2	7.3275
DB4PS	3,4-Dihydroxy-2-butanone-4-phosphate synthase	ru5p__D_c -> h_c + db4p_c + for_c	4.1.99.12	23352.8	2.84828
RBFK	Riboflavin kinase	atp_c + ribflv_c -> h_c + adp_c + fmn_c	2.7.1.26	34733.3	3.71667
ACP1_FMN	Acid phosphatase (FMN)	h2o_c + fmn_c -> pi_c + ribflv_c	3.1.3.104	29228.8	0.59
RBFSb	Riboflavin synthase	2 dmlz_c -> 4r5au_c + ribflv_c	2.5.1.9	23444.2	0.267
DMATT	Dimethylallyltranstransferase	ipdp_c + dmpp_c -> grdp_c + ppi_c	2.5.1.10	32158.7	0.49
GRTT	Geranyltranstransferase	grdp_c + ipdp_c -> ppi_c + frdp_c	2.5.1.10	32158.7	0.345
UPP3S	Uroporphyrinogen-III synthase	hmbil_c -> uppg3_c + h2o_c	4.2.1.75	27797.2	500
UPPDC1	Uroporphyrinogen decarboxylase (uroporphyrinogen III)	4 h_c + uppg3_c -> cpppg3_c + 4 co2_c	4.1.1.37	39246.9	0.317
TMDPP_f	Thymidine phosphorylase	pi_c + thymd_c -> 2dr1p_c + thym_c	2.4.2.4	47205.7	130
HCO3E_f	HCO3 equilibration reaction	h2o_c + co2_c -> h_c + hco3_c	4.2.1.1	24429.8	5105.11
IMPC_f	IMP cyclohydrolase	imp_c + h2o_c -> fprica_c	3.5.4.10	57327.5	8.6
IMPD	IMP dehydrogenase	nad_c + imp_c + h2o_c -> h_c + xmp_c + nadh_c	1.1.1.205	52020.9	13
ECOAH4_f	3-hydroxyacyl-CoA dehydratase (3-hydroxydecanoyl-CoA)	3hdcoa_c -> dc2coa_c + h2o_c	1.1.1.35, 4.2.1.17	78330.8	380.5
GLUTRS	Glutamyl-tRNA synthetase	atp_c + glu__L_c + trnaglu_c -> glutrna_c + ppi_c + amp_c	6.1.1.17	53814.1	2.2
TMPPP	Thiamine-phosphate diphosphorylase	h_c + 2mahmp_c + 4mpetz_c -> ppi_c + thmmp_c	2.5.1.3	23014.6	16.0802
URIK1	Uridine kinase ATPUridine	atp_c + uri_c -> h_c + ump_c + adp_c	2.7.1.48	24352.4	0.0041
URIK2	Uridine kinase (GTP:Uridine)	uri_c + gtp_c -> h_c + ump_c + gdp_c	2.7.1.48	24352.4	0.0041
CYTDK1	ATP:cytidine 5'-phosphotransferase	cytd_c + atp_c -> h_c + adp_c + cmp_c	2.7.1.48	24352.4	0.0041
CYTDK2	Cytidine kinase (GTP)	cytd_c + gtp_c -> h_c + gdp_c + cmp_c	2.7.1.48	24352.4	0.0041
XPPT	Xanthine phosphoribosyltransferase	xan_c + prpp_c -> ppi_c + xmp_c	2.4.2.22	16970.1	131
HXPRT	Hypoxanthine phosphoribosyltransferase (Hypoxanthine)	prpp_c + hxan_c -> imp_c + ppi_c	2.4.2.22	18542.3	83.4
NDPK5_f	Nucleoside-diphosphate kinase (ATP:dGDP)	dgdp_c + atp_c -> adp_c + dgtp_c	2.7.4.3, 2.7.4.6	19524.1	571.5
DHORTS_f	Dihydroorotase	dhor__S_c + h2o_c -> h_c + cbasp_c	3.5.2.3	38826.2	1.71
OMPDC	Orotidine-5'-phosphate decarboxylase	h_c + orot5p_c -> ump_c + co2_c	4.1.1.23	26349.4	42
CS	Citrate synthase	accoa_c + h2o_c + oaa_c -> h_c + cit_c + coa_c	2.3.3.16	48013.5	51
ICDHyr_f	Isocitrate dehydrogenase (NADP)	nadp_c + icit_c -> akg_c + nadph_c + co2_c	1.1.1.42	45755.4	11.1
ACALD_f	Acetaldehyde dehydrogenase (acetylating)	nad_c + coa_c + acald_c -> h_c + accoa_c + nadh_c	1.2.1.10	64783	15.7
ACS	Acetyl-CoA synthetase	ac_c + atp_c + coa_c -> accoa_c + ppi_c + amp_c	6.2.1.1	72091.4	66.6
PPA	Inorganic diphosphatase	ppi_c + h2o_c -> h_c + 2 pi_c	3.6.1.1	34912.3	390
PPCK	Phosphoenolpyruvate carboxykinase	atp_c + oaa_c -> pep_c + adp_c + co2_c	4.1.1.49	59641.5	38
ME1	Malic enzyme (NAD)	nad_c + mal__L_c -> pyr_c + nadh_c + co2_c	1.1.1.38	63195.4	134.4
ALAR_f	Alanine racemase	ala__L_c -> ala__D_c	5.1.1.1	38997.7	27.6
ALATA_L_f	L-alanine transaminase	akg_c + ala__L_c -> glu__L_c + pyr_c	2.6.1.2	45865.4	17.1
XYLK	Xylulokinase	xylu__D_c + atp_c -> h_c + xu5p__D_c + adp_c	2.7.1.16, 2.7.1.17	56852.3	3308.46
RBK	Ribokinase	rib__D_c + atp_c -> h_c + r5p_c + adp_c	2.7.1.15	32289.6	9.16667
GLYK	Glycerol kinase	atp_c + glyc_c -> h_c + glyc3p_c + adp_c	2.7.1.30	56229.1	4900
PPM_f	Phosphopentomutase	r1p_c -> r5p_c	5.4.2.7	44368.6	173
ASPTA_f	Aspartate transaminase	akg_c + asp__L_c -> glu__L_c + oaa_c	2.6.1.1, 2.6.1.57	43554.3	404
FBP	Fructose-bisphosphatase	fdp_c + h2o_c -> pi_c + f6p_c	3.1.3.11	34181.7	19.3
GLGC	Glucose-1-phosphate adenylyltransferase	h_c + atp_c + g1p_c -> adpglc_c + ppi_c	2.7.7.27	48696.1	370
PYK	Pyruvate kinase	pep_c + h_c + adp_c -> atp_c + pyr_c	2.7.1.40	51041.7	135.5
A5PISO_f	Arabinose-5-phosphate isomerase	ru5p__D_c -> ara5p_c	5.3.1.13	34612.8	10.5
IPPMIb_f	2-isopropylmalate hydratase	h2o_c + 2ippm_c -> 3c3hmp_c	4.2.1.33	72349.2	10
ACHBS	2-aceto-2-hydroxybutanoate synthase	h_c + 2obut_c + pyr_c -> 2ahbut_c + co2_c	2.2.1.6	76233.5	33
ACLS	Acetolactate synthase	h_c + 2 pyr_c -> alac__S_c + co2_c	2.2.1.6	76233.5	38.94
PSCVT_f	3-phosphoshikimate 1-carboxyvinyltransferase	pep_c + skm5p_c -> pi_c + 3psme_c	2.5.1.19	46094.4	24.6286
ANS	Anthranilate synthase	chor_c + gln__L_c -> h_c + glu__L_c + anth_c + pyr_c	4.1.3.27	114343	383
ANPRT	Anthranilate phosphoribosyltransferase	anth_c + prpp_c -> pran_c + ppi_c	2.4.2.18	56868.4	4.4
CHORM	Chorismate mutase	chor_c -> pphn_c	5.4.99.5	42575.7	233450
CHORS	Chorismate synthase	3psme_c -> pi_c + chor_c	4.2.3.5	39136.2	29
IGPS	Indole-3-glycerol-phosphate synthase	h_c + 2cpr5p_c -> 3ig3p_c + h2o_c + co2_c	4.1.1.48	49491	9.3
ECOAH6_f	3-hydroxyacyl-CoA dehydratase (3-hydroxytetradecanoyl-CoA)	3htdcoa_c -> h2o_c + td2coa_c	1.1.1.35, 4.2.1.17	78330.8	380.5
ENO_f	Enolase	2pg_c -> pep_c + h2o_c	4.2.1.11	45653.6	141.4
FBA_f	Fructose-bisphosphate aldolase	fdp_c -> dhap_c + g3p_c	4.1.2.13	38627.1	10.8
MGSA	Methylglyoxal synthase	dhap_c -> pi_c + mthgxl_c	4.2.3.3	16918.1	220
PPS	Phosphoenolpyruvate synthase	atp_c + h2o_c + pyr_c -> pep_c + 2 h_c + pi_c + amp_c	2.7.9.2	87432.3	0.33
PGI_f	Glucose-6-phosphate isomerase	g6p_c -> f6p_c	5.3.1.9	61527.9	923.75
PGK_f	Phosphoglycerate kinase	3pg_c + atp_c -> 13dpg_c + adp_c	2.7.2.3	41117	1480
EDA	2-dehydro-3-deoxy-phosphogluconate aldolase	2ddg6p_c -> g3p_c + pyr_c	4.1.2.14	22283.4	149.93
PGL	6-phosphogluconolactonase	h2o_c + 6pgl_c -> h_c + 6pgc_c	3.1.1.31	36306.5	570.2
RPE_f	Ribulose 5-phosphate 3-epimerase	ru5p__D_c -> xu5p__D_c	5.1.3.1	24553.5	873.3
TALA_f	Transaldolase	g3p_c + s7p_c -> e4p_c + f6p_c	2.2.1.2	35438	13
TKT1_f	Transketolase	r5p_c + xu5p__D_c -> g3p_c + s7p_c	2.2.1.1	72625.1	4.24375
G6PDA	Glucosamine-6-phosphate deaminase	h2o_c + gam6p_c -> nh4_c + f6p_c	3.5.99.6	29773.3	72.9333
ALCD2x_f	Alcohol dehydrogenase (ethanol)	nad_c + etoh_c -> h_c + acald_c + nadh_c	1.1.1.1	65751.5	352.2
ALDD2y	Aldehyde dehydrogenase (acetaldehyde, NADP)	nadp_c + h2o_c + acald_c -> 2 h_c + ac_c + nadph_c	1.1.1.2	39159.5	53.5
RMI_f	L-rhamnose isomerase	rmn_c -> rml_c	5.3.1.14	47198	224
FMNAT	FMN adenylyltransferase	h_c + atp_c + fmn_c -> ppi_c + fad_c	2.7.7.2	34733.3	370
NADDP	NAD diphosphatase	nad_c + h2o_c -> 2 h_c + nmn_c + amp_c	3.6.1.22	51646	19.3
NMNAT	Nicotinamide-nucleotide adenylyltransferase	h_c + atp_c + nmn_c -> nad_c + ppi_c	2.7.1.22, 2.7.7.1	35935.8	0.904583
HMPK1	Hydroxymethylpyrimidine kinase (ATP)	atp_c + 4ahmmp_c -> h_c + adp_c + 4ampm_c	2.7.1.49, 2.7.4.7	29739.6	0.254175
NDPK6_f	Nucleoside-diphosphate kinase (ATP:dUDP)	atp_c + dudp_c -> dutp_c + adp_c	2.7.4.3, 2.7.4.6	19524.1	571.5
NDPK8_f	Nucleoside-diphosphate kinase (ATP:dADP)	dadp_c + atp_c -> adp_c + datp_c	2.7.4.3, 2.7.4.6	19524.1	571.5
PYNP2r_f	Pyrimidine-nucleoside phosphorylase (uracil)	pi_c + uri_c -> r1p_c + ura_c	2.4.2.3	27158.3	150
DURIPP_f	Deoxyuridine phosphorylase	duri_c + pi_c -> 2dr1p_c + ura_c	2.4.2.1, 2.4.2.4	36577.4	39.965
PTRCTA	Putrescine Transaminase	akg_c + ptrc_c -> 4abutn_c + glu__L_c	2.6.1.82	49660	278
CYSDS	Cysteine Desulfhydrase	cys__L_c + h2o_c -> h2s_c + nh4_c + pyr_c	4.1.99.1, 4.4.1.8	47991.5	25.35
TRPAS2_f	Tryptophanase (L-tryptophan)	trp__L_c + h2o_c -> nh4_c + indole_c + pyr_c	4.1.99.1	52771.9	5.4
NDP3	Nucleoside diphosphatase GDP	gdp_c + h2o_c -> h_c + pi_c + gmp_c	3.6.1.-	26392	660.355
CDPPH	CDP phosphohydrolase	h2o_c + cdp_c -> h_c + pi_c + cmp_c	3.6.1.6, 3.6.1.5	35351.6	700
NDP7	Nucleoside diphosphatase UDP	h2o_c + udp_c -> h_c + ump_c + pi_c	3.6.1.5	35351.6	80.9
PMDPHT	Pyrimidine phosphatase	h2o_c + 5aprbu_c -> pi_c + 4r5au_c	3.1.3.104	28658.2	1.465
ILETA_f	Isoleucine transaminase	akg_c + ile__L_c -> glu__L_c + 3mop_c	2.6.1.42	34092.6	48
VALTA_f	Valine transaminase	akg_c + val__L_c -> 3mob_c + glu__L_c	2.6.1.42	34092.6	19
ORPT_f	Orotate phosphoribosyltransferase	orot5p_c + ppi_c -> prpp_c + orot_c	2.4.2.10	23566.3	1.95
RBFSa	Riboflavin synthase	4r5au_c + db4p_c -> dmlz_c + pi_c + 2 h2o_c	2.5.1.78	16156.1	0.0409571
DHAD2	Dihydroxy-acid dehydratase (2,3-dihydroxy-3-methylpentanoate)	23dhmp_c -> h2o_c + 3mop_c	4.2.1.9	65529.6	11.5
G1PP	Glucose-1-phosphatase	g1p_c + h2o_c -> pi_c + glc__D_c	3.1.3.10	25152.8	117
PFL	Pyruvate formate lyase	pyr_c + coa_c -> accoa_c + for_c	2.3.1.54	118458	770
FRD2	Fumarate reductase	fum_c + mql8_c -> succ_c + mqn8_c	1.3.5.1, 1.3.5.4	121159	250
FRD3	Fumarate reductase	fum_c + 2dmmql8_c -> 2dmmq8_c + succ_c	1.3.5.1, 1.3.5.4	121159	250
POX	Pyruvate oxidase	h2o_c + q8_c + pyr_c -> ac_c + q8h2_c + co2_c	1.2.5.1	62009.6	167
PTAr_f	Phosphotransacetylase	accoa_c + pi_c -> actp_c + coa_c	2.3.1.8	56617.7	120
ACKr_f	Acetate kinase	ac_c + atp_c -> actp_c + adp_c	2.7.2.1	43034.8	908
MOAT	3-deoxy-D-manno-octulosonic acid transferase	ckdo_c + lipidA_c -> h_c + cmp_c + kdolipid4_c	2.4.99.12	47289.8	2.86667
UDCPDPS	Undecaprenyl diphosphate synthase	frdp_c + 8 ipdp_c -> 8 ppi_c + udcpdp_c	2.5.1.31	28443.3	2.1762
USHD	UDP-sugar hydrolase	u23ga_c + h2o_c -> 2 h_c + ump_c + lipidX_c	3.6.1.54	26893.4	90.1318
LPADSS	Lipid A disaccaride synthase	u23ga_c + lipidX_c -> h_c + lipidAds_c + udp_c	2.4.1.182	42381.3	18.3185
TDSK	Tetraacyldisaccharide 4'kinase	atp_c + lipidAds_c -> h_c + adp_c + lipidA_c	2.7.1.130	35588.3	2.4
NTPP1	Nucleoside triphosphate pyrophosphorylase (dgtp)	h2o_c + dgtp_c -> h_c + ppi_c + dgmp_c	3.6.1.55	22669	2.55
NTPP2	Nucleoside triphosphate pyrophosphorylase (gtp)	h2o_c + gtp_c -> h_c + ppi_c + gmp_c	3.6.1.55	22669	2.55
NTPTP1	Nucleoside triphosphate tripolyhydrolase	h2o_c + dgtp_c -> pppi_c + dgsn_c	3.1.5.1	59381.1	4000
NTPTP2	Nucleoside triphosphate tripolyhydrolase	h2o_c + gtp_c -> pppi_c + gsn_c	3.1.5.1	59381.1	4000
IPMD	3-isopropylmalate dehydrogenase	nad_c + 3c2hmp_c -> h_c + 3c4mop_c + nadh_c	1.1.1.85	39914.8	69
AIRC3_f	Phosphoribosylaminoimidazole carboxylase (mutase rxn)	5aizc_c -> 5caiz_c	5.4.99.18	17779.8	15.6
ADSL2r_f	Adenylosuccinate lyase	25aics_c -> aicar_c + fum_c	4.3.2.2	51541.3	7
PUNP5_f	Purine-nucleoside phosphorylase (Inosine)	pi_c + ins_c -> r1p_c + hxan_c	2.4.2.1	27891.4	6200
PUNP6_f	Purine-nucleoside phosphorylase (Deoxyinosine)	pi_c + din_c -> 2dr1p_c + hxan_c	2.4.2.1	27891.4	44.93
PUNP7_f	Purine-nucleoside phosphorylase (Xanthosine)	xtsn_c + pi_c -> xan_c + r1p_c	2.4.2.1	29833.8	44.93
RNDR1	Ribonucleoside-diphosphate reductase (ADP)	adp_c + trdrd_c -> dadp_c + trdox_c + h2o_c	1.17.4.1	142933	8.115
RNDR3	Ribonucleoside-diphosphate reductase (CDP)	trdrd_c + cdp_c -> trdox_c + h2o_c + dcdp_c	1.17.4.1	142933	8.115
RNDR4	Ribonucleoside-diphosphate reductase (UDP)	trdrd_c + udp_c -> dudp_c + trdox_c + h2o_c	1.17.4.1	142933	8.115
TMDS	Thymidylate synthase	mlthf_c + dump_c -> dtmp_c + dhf_c	2.1.1.45	30478.8	3.11
TMDK1	Thymidine kinase (ATP:thymidine)	thymd_c + atp_c -> h_c + adp_c + dtmp_c	2.7.1.21	23455.9	2
PPCDC	Phosphopantothenoylcysteine decarboxylase	h_c + 4ppcys_c -> pan4p_c + co2_c	4.1.1.36	43436.9	2.9
FTHFD	Formyltetrahydrofolate deformylase	10fthf_c + h2o_c -> h_c + thf_c + for_c	3.5.1.10	31933.8	111.869
EDD	6-phosphogluconate dehydratase	6pgc_c -> h2o_c + 2ddg6p_c	4.2.1.12	64637.1	368.486
DHQTi	3-dehydroquinate dehydratase, irreversible	3dhq_c -> 3dhsk_c + h2o_c	4.2.1.10	27465.8	215
PUNP1_f	Purine-nucleoside phosphorylase (Adenosine)	pi_c + adn_c -> r1p_c + ade_c	2.4.2.1	25949.1	44.93
PUNP2_f	Purine-nucleoside phosphorylase (Deoxyadenosine)	pi_c + dad_2_c -> 2dr1p_c + ade_c	2.4.2.1	25949.1	44.93
PUNP3_f	Purine-nucleoside phosphorylase (Guanosine)	pi_c + gsn_c -> r1p_c + gua_c	2.4.2.1	27891.4	44.93
LYSAM_f	Lysine 2,3-aminomutase	lys__L_c -> 36dahx_c	5.4.3.-	38748.5	0.083
DHAD1	Dihydroxy-acid dehydratase (2,3-dihydroxy-3-methylbutanoate)	23dhmb_c -> 3mob_c + h2o_c	4.2.1.9	65529.6	11.5
IPPMIa_f	3-isopropylmalate dehydratase	3c2hmp_c -> h2o_c + 2ippm_c	4.2.1.33	72349.2	368.486
G3PD7	Glycerol-3-phosphate dehydrogenase (demethylmenaquinone-8)	glyc3p_c + 2dmmq8_c -> dhap_c + 2dmmql8_c	1.1.5.3	148383	33.3
NADH9	NADH dehydrogenase (demethylmenaquinone-8 & 0 protons)	h_c + 2dmmq8_c + nadh_c -> nad_c + 2dmmql8_c	1.6.5.2	27186.7	8.9
NADH10	NADH dehydrogenase (menaquinone-8 & 0 protons)	h_c + mqn8_c + nadh_c -> nad_c + mql8_c	1.6.5.2	27186.7	8.9
MDH_f	Malate dehydrogenase	nad_c + mal__L_c -> h_c + oaa_c + nadh_c	1.1.1.37	32336.4	138.5
FUM_f	Fumarase	fum_c + h2o_c -> mal__L_c	4.2.1.2	56962.6	60
PYDXNK	Pyridoxine kinase	pydxn_c + atp_c -> h_c + adp_c + pdx5p_c	2.7.1.35	30846.5	0.3
PYAM5PO	Pyridoxamine 5'-phosphate oxidase	o2_c + pyam5p_c + h2o_c -> pydx5p_c + nh4_c + h2o2_c	1.4.3.5	25544.4	14.86
OHPBAT_f	O-Phospho-4-hydroxy-L-threonine:2-oxoglutarate aminotransferase	ohpb_c + glu__L_c -> akg_c + phthr_c	2.6.1.52	39782.1	2.49
GLUTRR	Glutamyl-tRNA reductase	h_c + glutrna_c + nadph_c -> glu1sa_c + nadp_c + trnaglu_c	1.2.1.70	46305.5	0.15
GLCS1	Glycogen synthase (ADPGlc)	adpglc_c -> h_c + adp_c + glycogen_c	2.4.1.21	52820.9	284
GLCP	Glycogen phosphorylase	pi_c + glycogen_c -> g1p_c	2.4.1.1	91844.8	47
HEMEOS	Heme O synthase	frdp_c + h2o_c + pheme_c -> ppi_c + hemeO_c	2.5.1.-	32247.6	2.07654
ADMDC	Adenosylmethionine decarboxylase	h_c + amet_c -> ametam_c + co2_c	4.1.1.50	30383.7	0.088
AGMT	Agmatinase	h2o_c + agm_c -> urea_c + ptrc_c	3.5.3.11	33556	0.032
ARGDC	Arginine decarboxylase	h_c + arg__L_c -> agm_c + co2_c	4.1.1.19	84422.5	2.29667
ARGSS	Argininosuccinate synthase	citr__L_c + asp__L_c + atp_c -> h_c + argsuc_c + ppi_c + amp_c	6.3.4.5	49896.9	4.21208
AGPR_f	N-acetyl-g-glutamyl-phosphate reductase	acg5sa_c + pi_c + nadp_c -> h_c + nadph_c + acg5p_c	1.2.1.38	35951.2	30.5638
SPMS	Spermidine synthase	ametam_c + ptrc_c -> h_c + 5mta_c + spmd_c	2.5.1.16	32320.4	0.14
G1SAT_f	Glutamate-1-semialdehyde aminotransferase	glu1sa_c -> 5aop_c	5.4.3.8	45364.8	0.51
KDOCT2	3-deoxy-manno-octulosonate cytidylyltransferase	ctp_c + kdo_c -> ppi_c + ckdo_c	2.7.7.38	27613.6	12.5
OAADC	Oxaloacetate decarboxylase	h_c + oaa_c -> pyr_c + co2_c	4.1.2.14	22283.4	11
MNNH	D-mannonate hydrolyase	mana_c -> 2ddglcn_c + h2o_c	4.2.1.8	44836.6	0.81
ALTRH	Altronate hydrolase	altrn_c -> 2ddglcn_c + h2o_c	4.2.1.7	54091.5	368.486
GUI1_f	Glucuronate isomerase (D-glucuronate)	glcur_c -> fruur_c	5.3.1.12	53985.5	196
PGAMT_f	Phosphoglucosamine mutase	gam1p_c -> gam6p_c	5.4.2.10	47542.2	0.52
UAGDP	UDP-N-acetylglucosamine diphosphorylase	h_c + acgam1p_c + utp_c -> ppi_c + uacgam_c	2.7.7.23	49188.7	68.4143
UAGCVT	UDP-N-acetylglucosamine 1-carboxyvinyltransferase	pep_c + uacgam_c -> pi_c + uaccg_c	2.5.1.7	44816.4	4.63333
GLUR_f	Glutamate racemase	glu__D_c -> glu__L_c	5.1.1.3	31001.1	43.33
UAG2E_f	UDP-N-acetylglucosamine 2-epimerase	uacgam_c -> uacmam_c	5.1.3.14	42243.3	3.625
MACPD	Malonyl-ACP decarboxylase	h_c + malACP_c -> acACP_c + co2_c	2.3.1.41	42612	0.05165
DMQMT	3-Dimethylubiquinonol 3-methyltransferase	amet_c + 2omhmbl_c -> h_c + q8h2_c + ahcys_c	2.1.1.64	26554.7	0.0524684
ICHORS_copy1	Isochorismate synthase	chor_c -> ichor_c	5.4.4.2	42930.3	0.35
HACD5_f	3-hydroxyacyl-CoA dehydrogenase (3-oxododecanoyl-CoA)	h_c + 3oddcoa_c + nadh_c -> nad_c + 3hddcoa_c	1.1.1.35	78330.8	229
HPPK2	6-hydroxymethyl-dihydropterin pyrophosphokinase	atp_c + 6hmhpt_c -> h_c + 6hmhptpp_c + amp_c	2.7.6.3	18078.3	0.17
PTPATi	Pantetheine-phosphate adenylyltransferase	h_c + pan4p_c + atp_c -> ppi_c + dpcoa_c	2.7.7.3	17836.1	4.7
HEX7	Hexokinase (D-fructose:ATP)	fru_c + atp_c -> h_c + adp_c + f6p_c	2.7.1.4	32498.8	14.3
DXPRIi	1-deoxy-D-xylulose reductoisomerase	h_c + dxyl5p_c + nadph_c -> 2me4p_c + nadp_c	1.1.1.267	43386.7	32.25
OPHBDC	Octaprenyl-hydroxybenzoate decarboxylase	h_c + 3ophb_c -> 2oph_c + co2_c	4.1.1.98	55602	75.042
OHPHM	2-octaprenyl-6-hydroxyphenol methylase	amet_c + 2ohph_c -> h_c + ahcys_c + 2omph_c	2.1.1.222	26554.7	0.0524684
GHMT2r_f	Glycine hydroxymethyltransferase, reversible	ser__L_c + thf_c -> mlthf_c + h2o_c + gly_c	2.1.2.1	45315.3	12.285
DHORD2	Dihydoorotic acid dehydrogenase (quinone8)	dhor__S_c + q8_c -> q8h2_c + orot_c	1.3.5.2	36773.5	82
ADK4_f	Adentylate kinase (ITP)	itp_c + amp_c -> adp_c + idp_c	2.7.4.3	23585.3	842
INSK	Insosine kinase	atp_c + ins_c -> h_c + adp_c + imp_c	2.7.1.73	48447.3	14.8048
ABTA	4-aminobutyrate transaminase	akg_c + 4abut_c -> glu__L_c + sucsal_c	2.6.1.19	45250.6	47.4
SSALx	Succinate-semialdehyde dehydrogenase (NAD)	nad_c + h2o_c + sucsal_c -> 2 h_c + succ_c + nadh_c	1.2.1.16	49716.6	45.8
ASPT	L-aspartase	asp__L_c -> nh4_c + fum_c	4.3.1.1	52354.7	180
SERD_L	L-serine deaminase	ser__L_c -> nh4_c + pyr_c	4.3.1.17	46836	436
THRD	L-threonine dehydrogenase	thr__L_c + nad_c -> h_c + 2aobut_c + nadh_c	1.1.1.103	38794.1	135
KARA1_f	Ketol-acid reductoisomerase (2,3-dihydroxy-3-methylbutanoate)	23dhmb_c + nadp_c -> h_c + alac__S_c + nadph_c	1.1.1.86	54067.5	0.028
KARA2_f	Ketol-acid reductoisomerase (2-Acetolactate)	h_c + 2ahbut_c + nadph_c -> nadp_c + 23dhmp_c	1.1.1.86	54067.5	3.8
ACCOAC	Acetyl-CoA carboxylase	accoa_c + atp_c + hco3_c -> h_c + adp_c + pi_c + malcoa_c	6.3.4.14	134513	30.1
NADK	NAD kinase	nad_c + atp_c -> h_c + adp_c + nadp_c	2.7.1.23	32565.4	90
ICHORS_copy2_f	Isochorismate synthase	chor_c -> ichor_c	5.4.4.2	48763.2	0.35
SUCBZS	O-succinylbenzoate-CoA synthase	2shchc_c -> sucbz_c + h2o_c	4.2.1.113	35475.6	52
DHBD_f	2,3-dihydro-2,3-dihydroxybenzoate dehydrogenase	nad_c + 23ddhb_c -> h_c + 23dhb_c + nadh_c	1.3.1.28	26248.9	25.3
ICHORT	Isochorismatase	ichor_c + h2o_c -> pyr_c + 23ddhb_c	3.3.2.1	32553.3	10
RBK_L1	L-ribulokinase (L-ribulose)	atp_c + rbl__L_c -> h_c + adp_c + ru5p__L_c	2.7.1.16	61087.8	40.42
RBP4E_f	L-ribulose-phosphate 4-epimerase	ru5p__L_c -> xu5p__D_c	5.1.3.4	25451.8	15.825
NTD2	5'-nucleotidase (UMP)	ump_c + h2o_c -> pi_c + uri_c	3.1.3.5	26453.9	1.2
NTD4	5'-nucleotidase (CMP)	h2o_c + cmp_c -> pi_c + cytd_c	3.1.3.5	27030.9	202
NTD5	5'-nucleotidase (dTMP)	dtmp_c + h2o_c -> pi_c + thymd_c	3.1.3.5, 3.1.3.89	23790.4	0.195
NTD6	5'-nucleotidase (dAMP)	h2o_c + damp_c -> pi_c + dad_2_c	3.1.3.5, 3.1.3.89	23287.3	0.22
LGTHL	Lactoylglutathione lyase	gthrd_c + mthgxl_c -> lgt__S_c	4.4.1.5	14919.4	1088
PYDXPP	Pyridoxal 5-phosphate phosphatase	pydx5p_c + h2o_c -> pi_c + pydx_c	3.1.3.74	29359.9	1.52
PDXPP	Pyridoxine 5-phosphate phosphatase	pdx5p_c + h2o_c -> pydxn_c + pi_c	3.1.3.74	30200.5	1.25
HACD6_f	3-hydroxyacyl-CoA dehydrogenase (3-oxotetradecanoyl-CoA)	h_c + 3otdcoa_c + nadh_c -> nad_c + 3htdcoa_c	1.1.1.35	78330.8	229
ECOAH1_f	3-hydroxyacyl-CoA dehydratase (3-hydroxybutanoyl-CoA)	3hbcoa_c -> h2o_c + b2coa_c	1.1.1.35, 4.2.1.17	78330.8	15
ECOAH2_f	3-hydroxyacyl-CoA dehydratase (3-hydroxyhexanoyl-CoA)	3hhcoa_c -> hx2coa_c + h2o_c	1.1.1.35, 4.2.1.17	78330.8	380.5
ECOAH3_f	3-hydroxyacyl-CoA dehydratase (3-hydroxyoctanoyl-CoA)	3hocoa_c -> h2o_c + oc2coa_c	1.1.1.35, 4.2.1.17	78330.8	380.5
UGLT_f	UDPglucose--hexose-1-phosphate uridylyltransferase	gal1p_c + udpg_c -> udpgal_c + g1p_c	2.7.7.12	39644.4	628.8
DXPS	1-deoxy-D-xylulose 5-phosphate synthase	h_c + g3p_c + pyr_c -> dxyl5p_c + co2_c	2.2.1.7	67614.9	2.6
CDPMEK	4-(cytidine 5'-diphospho)-2-C-methyl-D-erythritol kinase	4c2me_c + atp_c -> h_c + 2p4c2me_c + adp_c	2.7.1.148	30924.4	14.8048
MECDPS	2-C-methyl-D-erythritol 2,4-cyclodiphosphate synthase	2p4c2me_c -> 2mecdp_c + cmp_c	4.6.1.12	16897.1	2.7
DDGLK	2-dehydro-3-deoxygluconokinase	2ddglcn_c + atp_c -> h_c + adp_c + 2ddg6p_c	2.7.1.45	33961.3	11
XYLI2_f	Xylose isomerase	glc__D_c -> fru_c	5.3.1.5	49740.6	4.54
PMANM_f	Phosphomannomutase	man1p_c -> man6p_c	5.4.2.8	50461	134.9
ICL	Isocitrate lyase	icit_c -> glx_c + succ_c	4.1.3.1	47520.2	5.2
GLYCL	Glycine Cleavage System	nad_c + thf_c + gly_c -> nh4_c + mlthf_c + nadh_c + co2_c	1.8.1.4	208963	135.5
HCYSMT	Homocysteine S-methyltransferase	amet_c + hcys__L_c -> h_c + met__L_c + ahcys_c	2.1.1.10	33422	0.38
UDPG4E_f	UDPglucose 4-epimerase	udpg_c -> udpgal_c	5.1.3.2	37263.9	0.52
LACZ	B-galactosidase	lcts_c + h2o_c -> glc__D_c + gal_c	3.2.1.23	116479	6300
TRE6PH	Trehalose-6-phosphate hydrolase	h2o_c + tre6p_c -> glc__D_c + g6p_c	3.2.1.93	63835.7	72.2617
XYLI1_f	Xylose isomerase	xyl__D_c -> xylu__D_c	5.3.1.5	49740.6	47
PPC	Phosphoenolpyruvate carboxylase	pep_c + h2o_c + co2_c -> h_c + pi_c + oaa_c	4.1.1.31	99059.7	540
G3PT	Glycerol-3-phosphatase	glyc3p_c + h2o_c -> pi_c + glyc_c	3.1.3.5	28787.1	9.84
CINNDO	Cinnamate dioxygenase	h_c + o2_c + cinnm_c + nadh_c -> nad_c + cenchddd_c	1.18.1.3	126938	4.5
DHPPD	2,3-dihydroxyphenylpropionate dehydrogenase	nad_c + cechddd_c -> h_c + dhpppn_c + nadh_c	1.3.1.87	28498.8	0.45
DHCIND	2,3-dihydroxycinnamate dehydrogenase	nad_c + cenchddd_c -> h_c + dhcinnm_c + nadh_c	1.3.1.87	28498.8	0.45
CITL	Citrate lyase	cit_c -> ac_c + oaa_c	2.8.3.10, 4.1.3.34	119184	298.35
GOFUCR	GDP-4-oxo-L-fucose reductase	h_c + gdpofuc_c + nadph_c -> nadp_c + gdpfuc_c	1.1.1.271	36140.1	0.75
PYDXK	Pyridoxal kinase	atp_c + pydx_c -> h_c + pydx5p_c + adp_c	2.7.1.35	31084	2.15
GTPCII2	GTP cyclohydrolase II (25drapp)	3 h2o_c + gtp_c -> 2 h_c + ppi_c + for_c + 25drapp_c	3.5.4.25	21835.4	0.064
SADT2	Sulfate adenyltransferase	atp_c + h2o_c + so4_c + gtp_c -> pi_c + gdp_c + ppi_c + aps_c	2.7.7.4	87726	17.026
LCARS_f	Lacaldehyde reductase (S-propane-1,2-diol forming)	h_c + lald__L_c + nadh_c -> nad_c + 12ppd__S_c	1.1.1.77	40512.2	213.434
ALCD19_f	Alcohol dehydrogenase (glycerol)	h_c + glyald_c + nadh_c -> nad_c + glyc_c	1.1.1.1	65751.5	153
RMPA_f	Rhamnulose-1-phosphate aldolase	rml1p_c -> dhap_c + lald__L_c	4.1.2.19	30144.6	38.3
SBTPD_f	Sorbitol-6-phosphate dehydrogenase	nad_c + sbt6p_c -> h_c + f6p_c + nadh_c	1.1.1.140	27857.1	76.0885
PFK_2	Phosphofructokinase	tag6p__D_c + atp_c -> h_c + adp_c + tagdp__D_c	2.7.1.11	34841	31.0185
GLTPD_f	Galactitol-1-phosphate dehydrogenase	nad_c + galt1p_c -> h_c + tag6p__D_c + nadh_c	1.1.1.251	37389.1	76.0885
TGBPA_f	Tagatose-bisphosphate aldolase	tagdp__D_c -> dhap_c + g3p_c	4.1.2.40	78183.1	5.38
MANAO_f	Mannonate oxidoreductase	nad_c + mana_c -> h_c + fruur_c + nadh_c	1.1.1.57	53578.7	76.0885
TAGURr_f	Tagaturonate reductase	nad_c + altrn_c -> h_c + tagur_c + nadh_c	1.1.1.58	54806.7	76.0885
PGLYCP	Phosphoglycolate phosphatase	2pglyc_c + h2o_c -> glyclt_c + pi_c	3.1.3.18	27388.3	94
GLXCL	Glyoxalate carboligase	h_c + 2 glx_c -> 2h3oppan_c + co2_c	4.1.1.47	64729.9	18.9
TARTD	L(+)-tartrate dehydratase	tartr__L_c -> h2o_c + oaa_c	4.2.1.32	55393.3	368.486
GLCRAL	5-dehydro-4-deoxyglucarate aldolase	5dh4dglc_c -> 2h3oppan_c + pyr_c	4.1.2.20	27383.3	27.3
KAS14	Beta-ketoacyl-ACP synthase	h_c + acACP_c + malACP_c -> actACP_c + co2_c + ACP_c	2.3.1.41	42828.2	0.05165
EDTXS1	Endotoxin Synthesis (lauroyl transferase)	ddcaACP_c + kdo2lipid4_c -> kdo2lipid4L_c + ACP_c	2.3.1.241	35405.8	131
EDTXS2	Endotoxin Synthesis (myristoyl transferase)	kdo2lipid4L_c + myrsACP_c -> lipa_c + ACP_c	2.3.1.243	37409.2	46.809
EDTXS3	Endotoxin Synthesis (palmitoleoyl ACP)	hdeACP_c + kdo2lipid4_c -> kdo2lipid4p_c + ACP_c	2.3.1.242	36407.3	46.809
EDTXS4	Endotoxin Synthesis (myristoyl transferase)	kdo2lipid4p_c + myrsACP_c -> lipa_cold_c + ACP_c	2.3.1.243	37409.2	46.809
NNDPR	Nicotinate-nucleotide diphosphorylase (carboxylating)	2 h_c + quln_c + prpp_c -> ppi_c + nicrnt_c + co2_c	2.4.2.19	32761.1	0.13
HACD4_f	3-hydroxyacyl-CoA dehydrogenase (3-oxodecanoyl-CoA)	h_c + 3odcoa_c + nadh_c -> nad_c + 3hdcoa_c	1.1.1.35	78330.8	229
HACD7_f	3-hydroxyacyl-CoA dehydrogenase (3-oxohexadecanoyl-CoA)	h_c + 3ohdcoa_c + nadh_c -> nad_c + 3hhdcoa_c	1.1.1.35	78330.8	229
AACPS1	Acyl-[acyl-carrier-protein] synthetase (n-C14:0)	atp_c + ttdca_c + ACP_c -> ppi_c + myrsACP_c + amp_c	6.2.1.20	89318.8	21.94
SDPDS	Succinyl-diaminopimelate desuccinylase	sl26da_c + h2o_c -> 26dap_LL_c + succ_c	3.5.1.18	41267.8	140
DMSOR1	Dimethyl sulfoxide reductase (Menaquinol 8)	mql8_c + dmso_c -> h2o_c + dms_c + mqn8_c	1.8.5.3	188517	79.9
DKGLCNR2y	2,5-diketo-D-gluconate reductase (NADPH)	h_c + 25dkglcn_c + nadph_c -> nadp_c + 5dglcn_c	1.1.1.79, 1.1.1.81	35394.5	6.725
2DGULRy	2-dehydro-L-gulonate reductase (NADPH)	h_c + 2dhguln_c + nadph_c -> idon__L_c + nadp_c	1.1.1.79, 1.1.1.81	35394.5	6.725
RZ5PP	Alpha-ribazole 5-phosphate phosphatase	5prdmbz_c + h2o_c -> pi_c + rdmbzi_c	3.1.3.73	23307.9	749.814
NTD9	5'-nucleotidase (GMP)	gmp_c + h2o_c -> pi_c + gsn_c	3.1.3.5	24928.7	11
NTD10	5'-nucleotidase (XMP)	xmp_c + h2o_c -> xtsn_c + pi_c	3.1.3.5	26899.6	9.84
ADPT	Adenine phosphoribosyltransferase	prpp_c + ade_c -> ppi_c + amp_c	2.4.2.7	19858.3	9.33
ADK1_f	Adenylate kinase	atp_c + amp_c -> 2 adp_c	2.7.4.3	23585.3	860.5
OCTDPS	Octaprenyl pyrophosphate synthase	frdp_c + 5 ipdp_c -> octdp_c + 5 ppi_c	2.5.1.90	35216	2
AACPS2	Acyl-[acyl-carrier-protein] synthetase (n-C14:1)	atp_c + ttdcea_c + ACP_c -> tdeACP_c + ppi_c + amp_c	6.2.1.20	89318.8	21.94
AACPS3	Acyl-[acyl-carrier-protein] synthetase (n-C16:0)	atp_c + hdca_c + ACP_c -> ppi_c + amp_c + palmACP_c	6.2.1.20	89318.8	21.94
AACPS4	Acyl-[acyl-carrier-protein] synthetase (n-C16:1)	hdcea_c + atp_c + ACP_c -> hdeACP_c + ppi_c + amp_c	6.2.1.20	89318.8	21.94
AMANK	N-acetyl-D-mannosamine kinase	atp_c + acmana_c -> h_c + adp_c + acmanap_c	2.7.1.60	29643.2	14.8048
ACNML	N-Acetylneuraminate lyase	acnam_c -> acmana_c + pyr_c	4.1.3.3	32592.6	6.75
CAT	Catalase	2 h2o2_c -> o2_c + 2 h2o_c	1.11.1.21, 1.11.1.6	82090.5	2162.5
SERASr_f	(L-seryl)adenylate synthase	h_c + ser__L_c + atp_c -> ppi_c + seramp_c	2.7.7.-	141987	370
DMSOR2	Dimethyl sulfoxide reductase (Demethylmenaquinol 8)	2dmmql8_c + dmso_c -> 2dmmq8_c + h2o_c + dms_c	1.8.5.3	144053	79.9
ACMAMUT	UDP-N-acetyl-D-mannosaminuronic acid transferase	uacmamu_c + unaga_c -> h_c + unagamu_c + udp_c	2.4.1.180	27927.4	18.3185
DDGALK	2-dehydro-3-deoxygalactonokinase	atp_c + 2dh3dgal_c -> h_c + adp_c + 2dh3dgal6p_c	2.7.1.58	31372.7	14.8048
AB6PGH	Arbutin 6-phosphate glucohydrolase	arbt6p_c + h2o_c -> g6p_c + hqn_c	3.2.1.86	54150.6	2
AMALT1	Amylomaltase (maltotriose)	malt_c + malttr_c -> glc__D_c + maltttr_c	2.4.1.25	78501.2	0.157
MLTP2_f	Maltodextrin phosphorylase (maltohexaose)	pi_c + malthx_c -> g1p_c + maltpt_c	2.4.1.1	90519.9	47
PACCOAL	Phenylacetate-CoA ligase	pac_c + atp_c + coa_c -> phaccoa_c + ppi_c + amp_c	6.2.1.30	48951.3	40
GP4GH	Gp4G hydrolase	gp4g_c + h2o_c -> 2 h_c + 2 gdp_c	3.6.1.41	31295.8	250
ACGAMT	UDP-N-acetylglucosamine:undecaprenylphosphate N-acetylglucosamine -1-phosphate transferase	uacgam_c + udcpp_c -> ump_c + unaga_c	2.7.8.33	40956.2	1.2
AADDGT	DTDP-N-4-acetamido-4,6-dideoxy-D-galactose transferase	unagamu_c + dtdp4aaddg_c -> h_c + unagamuf_c + dtdp_c	2.4.1.325	40638.4	18.3185
GMHEPK	D-glycero-D-manno-heptose 7-phosphate kinase	atp_c + gmhep7p_c -> h_c + adp_c + gmhep17bp_c	2.7.1.167, 2.7.7.70	51049.1	192.402
TRE6PS	Alpha,alpha-trehalose-phosphate synthase (UDP-forming)	udpg_c + g6p_c -> h_c + tre6p_c + udp_c	2.4.1.15	53609.6	5.2
UDCPDP	Undecaprenyl-diphosphatase	udcpdp_c + h2o_c -> h_c + pi_c + udcpp_c	3.6.1.27	27058.9	9
TREH	Alpha,alpha-trehalase	tre_c + h2o_c -> 2 glc__D_c	3.2.1.28	63694.6	199
CYTK1_f	Cytidylate kinase (CMP)	atp_c + cmp_c -> adp_c + cdp_c	2.7.4.25	24745.6	68.6823
CYTK2_f	Cytidylate kinase (dCMP)	atp_c + dcmp_c -> adp_c + dcdp_c	2.7.4.25	24745.6	108.5
GK1_f	Guanylate kinase (GMP:ATP)	atp_c + gmp_c -> adp_c + gdp_c	2.7.4.8	23592	209
HACD1_f	3-hydroxyacyl-CoA dehydrogenase (acetoacetyl-CoA)	h_c + aacoa_c + nadh_c -> nad_c + 3hbcoa_c	1.1.1.35	78330.8	229
HACD2_f	3-hydroxyacyl-CoA dehydrogenase (3-oxohexanoyl-CoA)	h_c + 3ohcoa_c + nadh_c -> nad_c + 3hhcoa_c	1.1.1.35	78330.8	229
ACACCT	Acetyl-CoA:acetoacetyl-CoA transferase	accoa_c + acac_c -> ac_c + aacoa_c	2.8.3.8	52013.6	290
BUTCT	Acetyl-CoA:butyrate-CoA transferase	accoa_c + but_c -> ac_c + btcoa_c	2.8.3.8	46466.5	290
2DGULRx	2-dehydro-L-gulonate reductase (NADH)	h_c + 2dhguln_c + nadh_c -> nad_c + idon__L_c	1.1.1.79, 1.1.1.81	35394.5	60503.8
G1PTT	Glucose-1-phosphate thymidylyltransferase	h_c + dttp_c + g1p_c -> ppi_c + dtdpglu_c	2.7.7.24	32713	12.008
TDPGDH	DTDPglucose 4,6-dehydratase	dtdpglu_c -> dtdp4d6dg_c + h2o_c	4.2.1.46	40154.8	4.9
UDPGALM	UDPgalactopyranose mutase	udpgal_c -> udpgalfur_c	5.4.99.9	42964.5	8.72
TDPDRE	DTDP-4-dehydrorhamnose 3,5-epimerase	dtdp4d6dg_c -> dtdp4d6dm_c	5.1.3.13	21269.4	39
TDPDRR	DTDP-4-dehydrorhamnose reductase	h_c + dtdp4d6dm_c + nadph_c -> nadp_c + dtdprmn_c	1.1.1.133	32693.2	29
G3PD6	Glycerol-3-phosphate dehydrogenase (menaquinone-8)	glyc3p_c + mqn8_c -> dhap_c + mql8_c	1.1.5.3	148383	33.3
ALLTN	Allantoinase	h2o_c + alltn_c -> h_c + alltt_c	3.5.2.5	49600.1	310.85
UAPGR	UDP-N-acetylenolpyruvoylglucosamine reductase	h_c + uaccg_c + nadph_c -> uamr_c + nadp_c	1.3.1.98	37850	9.5
NDPK7_f	Nucleoside-diphosphate kinase (ATP:dCDP)	atp_c + dcdp_c -> adp_c + dctp_c	2.7.4.3, 2.7.4.6	19524.1	571.5
GLYAT_f	Glycine C-acetyltransferase	accoa_c + gly_c -> 2aobut_c + coa_c	2.3.1.29	43115.8	27.0763
ADNUC	Adenosine hydrolase	adn_c + h2o_c -> rib__D_c + ade_c	3.2.-.-	32559.9	0.5827
GMHEPPA	D-glycero-D-manno-heptose 1,7-bisphosphate phosphatase	h2o_c + gmhep17bp_c -> pi_c + gmhep1p_c	3.1.3.82	21293.6	35.7
S7PI	Sedoheptulose 7-phosphate isomerase	s7p_c -> gmhep7p_c	5.3.1.28	20814.2	0.44
TRPS3	Tryptophan synthase (indoleglycerol phosphate)	3ig3p_c -> g3p_c + indole_c	4.2.1.20	71687.1	1.49325
CRNBTCT_f	Gamma-butyrobetainyl-CoA: carnitine CoA transferase	bbtcoa_c + crn_c -> gbbtn_c + crncoa_c	2.8.3.21	45125.4	76.1108
CRNCBCT_f	Crotonobetainyl-CoA: carnitine CoA transferase	crn_c + ctbtcoa_c -> ctbt_c + crncoa_c	2.8.3.21	45125.4	76.1108
CRNCDH_f	Carnityl-CoA dehydratse	crncoa_c -> h2o_c + ctbtcoa_c	4.2.1.149	28189.4	368.486
FADRx	FAD reductase	h_c + nadh_c + fad_c -> fadh2_c + nad_c	1.5.1.41	26241.2	36.35
GTPDPK	GTP diphosphokinase	atp_c + gtp_c -> h_c + gdptp_c + amp_c	2.7.6.5	83873.2	127
NDPK2_f	Nucleoside-diphosphate kinase (ATP:UDP)	atp_c + udp_c -> adp_c + utp_c	2.7.4.3, 2.7.4.6	19524.1	571.5
NDPK3_f	Nucleoside-diphosphate kinase (ATP:CDP)	atp_c + cdp_c -> ctp_c + adp_c	2.7.4.3, 2.7.4.6	19524.1	571.5
NDPK4_f	Nucleoside-diphosphate kinase (ATP:dTDP)	atp_c + dtdp_c -> adp_c + dttp_c	2.7.4.3, 2.7.4.6	19524.1	571.5
FCLT	Ferrochelatase	ppp9_c + fe2_c -> 2 h_c + pheme_c	4.99.1.1	38562.4	0.013
HBZOPT	Hydroxybenzoate octaprenyltransferase	4hbz_c + octdp_c -> ppi_c + 3ophb_c	2.5.1.-	32511	0.002
PNTK	Pantothenate kinase	pnto__R_c + atp_c -> h_c + adp_c + 4ppan_c	2.7.1.33	36358.6	1.07
DPCOAK	Dephospho-CoA kinase	atp_c + dpcoa_c -> h_c + adp_c + coa_c	2.7.1.24	22621.1	0.0387
HETZK	Hydroxyethylthiazole kinase	atp_c + 4mhetz_c -> h_c + adp_c + 4mpetz_c	2.7.1.50	27338.5	14.8048
KDOPS	3-deoxy -D-manno-octulosonic -acid 8-phosphate synthase	pep_c + h2o_c + ara5p_c -> pi_c + kdo8p_c	2.5.1.55	30831.8	6.1
KDOPP	3-deoxy-manno-octulosonate-8-phosphatase	h2o_c + kdo8p_c -> pi_c + kdo_c	3.1.3.45	19996.6	1.14
AST	Arginine succinyltransferase	arg__L_c + succoa_c -> h_c + sucarg_c + coa_c	2.3.1.109	38454.7	0.37325
SGDS	Succinylglutamate desuccinylase	h2o_c + sucglu_c -> glu__L_c + succ_c	3.5.1.96	35799.1	111.869
CYNTAH	Cyanate aminohydrolase	3 h_c + cynt_c + hco3_c -> nh4_c + 2 co2_c	4.2.1.104	17048.4	46000
GSPMDA	Glutathionylspermidine amidase	gtspmd_c + h2o_c -> gthrd_c + spmd_c	3.5.1.78	70529.9	2.1
GSPMDS	Glutathionylspermidine synthetase	gthrd_c + atp_c + spmd_c -> h_c + adp_c + pi_c + gtspmd_c	6.3.1.8	70529.9	4.2
GUAD	Guanine deaminase	h_c + gua_c + h2o_c -> xan_c + nh4_c	3.5.4.3	50242.7	2.7
TMAOR1	Trimethylamine N-oxide reductase (menaquinol 8)	h_c + tmao_c + mql8_c -> h2o_c + tma_c + mqn8_c	1.8.5.3	188517	1203
TMAOR2	Trimethylamine N-oxide reductase (demethylmenaquinol 8)	h_c + tmao_c + 2dmmql8_c -> 2dmmq8_c + h2o_c + tma_c	1.8.5.3	144053	1203
DGK1_f	Deoxyguanylate kinase (dGMP:ATP)	atp_c + dgmp_c -> adp_c + dgdp_c	2.7.4.8	23592	510
DTMPK_f	DTMP kinase	atp_c + dtmp_c -> adp_c + dtdp_c	2.7.4.9	23782.4	3
NDPK1_f	Nucleoside-diphosphate kinase (ATP:GDP)	atp_c + gdp_c -> adp_c + gtp_c	2.7.4.3, 2.7.4.6	19524.1	458.5
TRDR	Thioredoxin reductase (NADPH)	h_c + trdox_c + nadph_c -> nadp_c + trdrd_c	1.8.1.9	48284.3	0.25
PGMT_f	Phosphoglucomutase	g1p_c -> g6p_c	5.4.2.2	34234.3	126.8
FRUK	Fructose-1-phosphate kinase	f1p_c + atp_c -> h_c + adp_c + fdp_c	2.7.1.56	33754.6	14.8048
RHCCE	S-ribosylhomocysteine cleavage enzyme	rhcys_c -> dhptd_c + hcys__L_c	4.4.1.21	19415.6	0.4
KG6PDC	3-keto-L-gulonate 6-phosphate decarboxylase	h_c + 3dhgulnp_c -> xu5p__L_c + co2_c	4.1.1.85	23510.8	54.25
X5PL3E	L-xylulose 5-phosphate 3-epimerase	xu5p__L_c -> ru5p__L_c	5.1.3.22	32229.9	9201.81
DOGULNR	2,3 dioxo-L-gulonate reductase	h_c + 23doguln_c + nadh_c -> nad_c + 3dhguln_c	1.1.1.130	36571.6	213.434
BETALDHx	Betaine-aldehyde dehydrogenase	nad_c + h2o_c + betald_c -> 2 h_c + glyb_c + nadh_c	1.2.1.8	52909.5	49.465
BETALDHy	Betaine-aldehyde dehydrogenase	nadp_c + h2o_c + betald_c -> 2 h_c + glyb_c + nadph_c	1.2.1.8	52909.5	60.384
MLTG3	Maltodextrin glucosidase (maltopentaose)	maltpt_c + h2o_c -> glc__D_c + maltttr_c	3.2.1.20	69038.9	845
DKGLCNR1	2,5-diketo-D-gluconate reductase	h_c + 25dkglcn_c + nadph_c -> 2dhguln_c + nadp_c	1.1.1.274, 1.1.1.346	30272.4	8.315
NADTRHD	NAD transhydrogenase	nad_c + nadph_c -> nadp_c + nadh_c	1.6.1.1	51558.9	167.9
FMNRx2	FMN reductase	h_c + fmn_c + nadph_c -> nadp_c + fmnh2_c	1.8.1.2	59246.6	263.208
ACPS1	Acyl-carrier protein synthase	apoACP_c + coa_c -> h_c + pap_c + ACP_c	2.7.8.7	17909.5	1
GMPS2	GMP synthase	atp_c + gln__L_c + xmp_c + h2o_c -> 2 h_c + ppi_c + glu__L_c + gmp_c + amp_c	6.3.5.2	58677.4	0.43
AMPN	AMP nucleosidase	h2o_c + amp_c -> r5p_c + ade_c	3.2.2.4	53993.2	60.6667
GSNK	Guanosine kinase	atp_c + gsn_c -> h_c + adp_c + gmp_c	2.7.1.73	48447.3	14.8048
ADCS	4-amino-4-deoxychorismate synthase	chor_c + gln__L_c -> glu__L_c + 4adcho_c	2.6.1.85	71721.2	0.67
ADCL	4-aminobenzoate synthase	4adcho_c -> h_c + pyr_c + 4abz_c	4.1.3.40	24245.3	0.82
DHAPT	Dihydroxyacetone phosphotransferase	pep_c + dha_c -> dhap_c + pyr_c	2.7.1.121	184899	2.8
UMPK_f	UMP kinase	ump_c + atp_c -> adp_c + udp_c	2.7.4.25	25357.6	229
DDPGALA_f	2-dehydro-3-deoxy-6-phosphogalactonate aldolase	2dh3dgal6p_c -> g3p_c + pyr_c	4.1.2.21	21390.1	0.94
DURIK1	Deoxyuridine kinase (ATP:Deoxyuridine)	duri_c + atp_c -> h_c + adp_c + dump_c	2.7.1.21	23455.9	2
UPPRT	Uracil phosphoribosyltransferase	ura_c + prpp_c -> ump_c + ppi_c	2.4.2.9	22532.6	0.65
CTPS2	CTP synthase (glutamine)	atp_c + utp_c + gln__L_c + h2o_c -> 2 h_c + ctp_c + adp_c + pi_c + glu__L_c	6.3.4.2	60372.3	3.851
NTD1	5'-nucleotidase (dUMP)	h2o_c + dump_c -> duri_c + pi_c	3.1.3.5, 3.1.3.89	23790.4	5.2
NTD7	5'-nucleotidase (AMP)	h2o_c + amp_c -> pi_c + adn_c	3.1.3.5	24928.7	750
PAPPT3	Phospho-N-acetylmuramoyl-pentapeptide-transferase (meso-2,6-diaminopimelate)	ugmda_c + udcpp_c -> ump_c + uagmda_c	2.7.8.13	39873.7	5.315
UAGPT3	UDP-N-acetylglucosamine-N-acetylmuramyl-(pentapeptide)pyrophosphoryl-undecaprenol N-acetylglucosamine transferase	uagmda_c + uacgam_c -> h_c + uaagmda_c + udp_c	2.4.1.227	37813.8	0.64
F6PA_f	Fructose 6-phosphate aldolase	f6p_c -> g3p_c + dha_c	4.1.2.-	23275.4	25.7
AGMHE	ADP-D-glycero-D-manno-heptose epimerase	adphep_DD_c -> adphep_LD_c	5.1.3.20	34892	9201.81
GMHEPAT	D-glycero-D-manno-hepose 1-phosphate adenyltransferase	h_c + atp_c + gmhep1p_c -> ppi_c + adphep_DD_c	2.7.7.70	51049.1	370
IDOND_f	L-idonate 5-dehydrogenase	h_c + 5dglcn_c + nadh_c -> nad_c + idon__L_c	1.1.1.264	37145.5	213.434
IDOND2	L-indonate 5-dehydrogenase (NADP)	h_c + 5dglcn_c + nadph_c -> idon__L_c + nadp_c	1.1.1.264	37145.5	7.3275
GLYCLTDx	Glycolate dehydrogenase (NAD)	h_c + glx_c + nadh_c -> glyclt_c + nad_c	1.1.1.79, 1.1.1.81	35368.4	27.275
HPYRRy	Hydroxypyruvate reductase (NADPH)	h_c + hpyr_c + nadph_c -> nadp_c + glyc__R_c	1.1.1.79, 1.1.1.81	35368.4	29.7333
ACODA	Acetylornithine deacetylase	acorn_c + h2o_c -> ac_c + orn_c	3.5.1.16	42346.1	2700
ADA	Adenosine deaminase	h_c + adn_c + h2o_c -> nh4_c + ins_c	3.5.4.4	36396.5	11.5
DADA	Deoxyadenosine deaminase	h_c + dad_2_c + h2o_c -> nh4_c + din_c	3.5.4.4	36396.5	1.42
ADD	Adenine deaminase	h_c + h2o_c + ade_c -> nh4_c + hxan_c	3.5.4.2	63737.6	141.2
ADSS	Adenylosuccinate synthase	asp__L_c + imp_c + gtp_c -> 2 h_c + pi_c + gdp_c + dcamp_c	6.3.4.4	47343.4	1.59
AGDC	N-acetylglucosamine-6-phosphate deacetylase	acgam6p_c + h2o_c -> ac_c + gam6p_c	3.5.1.25	40948	95.875
ASNN	L-asparaginase	h2o_c + asn__L_c -> asp__L_c + nh4_c	3.5.1.1	35259.6	24
ASNS2	Asparagine synthetase	asp__L_c + nh4_c + atp_c -> h_c + ppi_c + asn__L_c + amp_c	6.3.5.4	49653.3	0.82
ASPCT	Aspartate carbamoyltransferase	asp__L_c + cbp_c -> h_c + pi_c + cbasp_c	2.1.3.2	42977.4	417
DMPPS	1-hydroxy-2-methyl-2-(E)-butenyl 4-diphosphate reductase (dmpp)	h_c + h2mb4p_c + nadh_c -> nad_c + h2o_c + dmpp_c	1.17.7.4	34773.5	3.7
MCOATA_f	Malonyl-CoA-ACP transacylase	malcoa_c + ACP_c -> coa_c + malACP_c	2.3.1.39	41037.6	9.1
IPDPS	1-hydroxy-2-methyl-2-(E)-butenyl 4-diphosphate reductase (ipdp)	h_c + h2mb4p_c + nadh_c -> nad_c + h2o_c + ipdp_c	1.17.7.4	34773.5	3.7
DAPE_f	Diaminopimelate epimerase	26dap_LL_c -> 26dap__M_c	5.1.1.7	30207.6	128
DHDPRy	Dihydrodipicolinate reductase (NADPH)	h_c + nadph_c + 23dhdp_c -> nadp_c + thdp_c	1.17.1.8	28755.8	5.35
HSK	Homoserine kinase	hom__L_c + atp_c -> h_c + adp_c + phom_c	2.7.1.39	33622.7	18.3
SDPTA_f	Succinyldiaminopimelate transaminase	akg_c + sl26da_c -> glu__L_c + sl2a6o_c	2.6.1.19, 2.6.1.52, 2.6.1.81	43542.6	17.1367
THRS	Threonine synthase	h2o_c + phom_c -> thr__L_c + pi_c	4.2.3.1	47112.5	5.42
HSST	Homoserine O-succinyltransferase	hom__L_c + succoa_c -> suchms_c + coa_c	2.3.1.46	35726.2	25.7
PPNDH	Prephenate dehydratase	h_c + pphn_c -> phpyr_c + h2o_c + co2_c	4.2.1.51, 5.4.99.5	43110.2	48015.6
DDPA	3-deoxy-D-arabino-heptulosonate 7-phosphate synthetase	pep_c + e4p_c + h2o_c -> pi_c + 2dda7p_c	2.5.1.54	38515	122
NMNDA	Nicotinamide-nucleotide amidase	h2o_c + nmn_c -> nh4_c + nicrnt_c	3.5.1.42	17581.2	4.1
NNAM	Nicotinamidase	ncam_c + h2o_c -> nh4_c + nac_c	3.5.1.19	23361.4	11.65
P5CD	1-pyrroline-5-carboxylate dehydrogenase	nad_c + 1pyr5c_c + 2 h2o_c -> h_c + glu__L_c + nadh_c	1.2.1.88	143811	5.16
SPMDAT1	Spermidine acetyltransferase	accoa_c + spmd_c -> h_c + N1aspmd_c + coa_c	2.3.1.57	21886.4	8.7
SPMDAT2	Spermidine acetyltransferase (N8)	accoa_c + spmd_c -> h_c + n8aspmd_c + coa_c	2.3.1.57	21886.4	8.7
TDPADGAT	DTDP-4-amino-4,6-dideoxy-D-glucose acetyltransferase	accoa_c + dtdp4addg_c -> h_c + dtdp4aaddg_c + coa_c	2.3.1.210	24219.7	32.4876
MALS	Malate synthase	accoa_c + glx_c + h2o_c -> h_c + mal__L_c + coa_c	2.3.3.9	70379	48.1
TRE6PP	Trehalose-phosphatase	h2o_c + tre6p_c -> pi_c + tre_c	3.1.3.12	29174.4	14.45
ADPRDP	ADPribose diphosphatase	adprib_c + h2o_c -> 2 h_c + r5p_c + amp_c	3.6.1.13	22409.3	11.6
ARAI_f	L-arabinose isomerase	arab__L_c -> rbl__L_c	5.3.1.4	56072.4	23.65
M1PD_f	Mannitol-1-phosphate 5-dehydrogenase	nad_c + mnl1p_c -> h_c + f6p_c + nadh_c	1.1.1.17	41137.9	9.55
G3PD2_f	Glycerol-3-phosphate dehydrogenase (NADP)	glyc3p_c + nadp_c -> h_c + dhap_c + nadph_c	1.1.1.94	36360.6	113.157
GALS3	A-galactosidase (melibiose)	h2o_c + melib_c -> glc__D_c + gal_c	3.2.1.22	50655.7	7.3875
FCI_f	L-fucose isomerase	fuc__L_c -> fcl__L_c	5.3.1.3	64974.7	0.0287
FCLK	L-fuculokinase	atp_c + fcl__L_c -> h_c + adp_c + fc1p_c	2.7.1.51	52257.3	14.8048
FCLPA_f	L-fuculose 1-phosphate aldolase	fc1p_c -> dhap_c + lald__L_c	4.1.2.17	23498.2	19
ACCOAL	Acetate-CoA ligase (ADP-forming)	atp_c + ppa_c + coa_c -> adp_c + pi_c + ppcoa_c	6.2.1.1, 6.2.1.17	70720.1	51.4667
GALUi	UTP-glucose-1-phosphate uridylyltransferase (irreversible)	h_c + utp_c + g1p_c -> ppi_c + udpg_c	2.7.7.9	32941.3	23.876
U23GAAT	UDP-3-O-(3-hydroxymyristoyl)glucosamine acyltransferase	u3hga_c + 3hmrsACP_c -> h_c + u23ga_c + ACP_c	2.3.1.191	36037.5	23
UAAGDS	UDP-N-acetylmuramoyl-L-alanyl-D-glutamyl-meso-2,6-diaminopimelate synthetase	atp_c + 26dap__M_c + uamag_c -> h_c + adp_c + pi_c + ugmd_c	6.3.2.13	53342.1	1.3
UAMAS	UDP-N-acetylmuramoyl-L-alanine synthetase	uamr_c + atp_c + ala__L_c -> h_c + adp_c + pi_c + uama_c	6.3.2.8	53624.3	16.6167
UAMAGS	UDP-N-acetylmuramoyl-L-alanyl-D-glutamate synthetase	atp_c + glu__D_c + uama_c -> h_c + adp_c + pi_c + uamag_c	6.3.2.9	46972.3	19.6
UGLYCH	Ureidoglycolate hydrolase	2 h_c + h2o_c + urdglyc_c -> glx_c + 2 nh4_c + co2_c	4.3.2.3	18169	0.018
OP4ENH	2-oxopent-4-enoate hydratase	h2o_c + op4en_c -> 4h2opntn_c	4.2.1.80	28889.1	60.5
HOPNTAL	4-hydroxy-2-oxopentanoate aldolase	4h2opntn_c -> pyr_c + acald_c	4.1.3.39	36469.4	5.6
3HPPPNH	3-(3-hydroxy-phenyl)propionate hydroxylase	h_c + o2_c + 3hpppn_c + nadh_c -> dhpppn_c + nad_c + h2o_c	1.14.13.127	62183.9	117.009
AKGDH	2-Oxogluterate dehydrogenase	akg_c + nad_c + coa_c -> nadh_c + co2_c + succoa_c	1.8.1.4	199719	1.2
HPYRRx	Hydroxypyruvate reductase (NADH)	h_c + hpyr_c + nadh_c -> nad_c + glyc__R_c	1.1.1.79, 1.1.1.81	35368.4	29.7333
GLYCDx	Glycerol dehydrogenase	nad_c + glyc_c -> h_c + dha_c + nadh_c	1.1.1.6	38711.2	2.71
ASP1DC	Aspartate 1-decarboxylase	h_c + asp__L_c -> ala_B_c + co2_c	4.1.1.11	13833.3	0.57
UGMDDS	UDP-N-acetylmuramoyl-L-alanyl-D-glutamyl-meso-2,6-diaminopimeloyl-D-alanyl-D-alanine synthetase	atp_c + ugmd_c + alaala_c -> h_c + adp_c + pi_c + ugmda_c	6.3.2.10	47445.9	19.6
UHGADA	UDP-3-O-acetylglucosamine deacetylase	u3aga_c + h2o_c -> ac_c + u3hga_c	3.5.1.108	33954.9	1.5
UAGAAT_f	UDP-N-acetylglucosamine acyltransferase	uacgam_c + 3hmrsACP_c -> u3aga_c + ACP_c	2.3.1.129	36700.4	9.16667
ATPPRT	ATP phosphoribosyltransferase	atp_c + prpp_c -> prbatp_c + ppi_c	2.4.2.17	33365.7	2.7
HISTD	Histidinol dehydrogenase	2 nad_c + h2o_c + histd_c -> 3 h_c + his__L_c + 2 nadh_c	1.1.1.23	46109	1.13617
IGPDH	Imidazoleglycerol-phosphate dehydratase	eig3p_c -> h2o_c + imacp_c	4.2.1.19	40276.7	1000
PRPPS_f	Phosphoribosylpyrophosphate synthetase	r5p_c + atp_c -> h_c + prpp_c + amp_c	2.7.6.1	34217.2	0.66
PRATPP	Phosphoribosyl-ATP pyrophosphatase	prbatp_c + h2o_c -> prbamp_c + h_c + ppi_c	3.6.1.31	22755.1	90.1318
PRMICI_f	1-(5-phosphoribosyl)-5-[(5-phosphoribosylamino)methylideneamino)imidazole-4-carboxamide isomerase	prfp_c -> prlp_c	5.3.1.16	26031.9	14.3
SERAT_f	Serine O-acetyltransferase	ser__L_c + accoa_c -> acser_c + coa_c	2.3.1.30	29315.8	40.1
CYSS	Cysteine synthase	h2s_c + acser_c -> h_c + ac_c + cys__L_c	2.5.1.47	33575.9	24
BPNT	3',5'-bisphosphate nucleotidase	pap_c + h2o_c -> pi_c + amp_c	3.1.3.7	27175.1	11.4
PAPSR	Phosphoadenylyl-sulfate reductase (thioredoxin)	paps_c + trdrd_c -> 2 h_c + so3_c + trdox_c + pap_c	1.8.4.8	41637.3	3.5
ASPK_f	Aspartate kinase	asp__L_c + atp_c -> adp_c + 4pasp_c	2.7.2.4	75511	28.05
ASAD_f	Aspartate-semialdehyde dehydrogenase	aspsa_c + pi_c + nadp_c -> h_c + nadph_c + 4pasp_c	1.2.1.11	40016.7	249.623
DAPDC	Diaminopimelate decarboxylase	h_c + 26dap__M_c -> lys__L_c + co2_c	4.1.1.20	46175.9	4.45
METAT	Methionine adenosyltransferase	met__L_c + atp_c + h2o_c -> amet_c + pi_c + ppi_c	2.5.1.6	41950.3	1.5
ASCBPL	L-ascorbate 6-phosphate lactonase	ascb6p_c + h2o_c -> h_c + 3dhgulnp_c	3.1.1.-	40059.4	6.04
ACBIPGT	Adenosyl cobinamide phosphate guanyltransferase	h_c + gtp_c + adocbip_c -> agdpcbi_c + ppi_c	2.7.7.62	20163.5	0.058
ADOCBLS	Adenosylcobalamin 5'-phosphate synthase	agdpcbi_c + rdmbzi_c -> h_c + adocbl_c + gmp_c	2.7.8.26	26385	0.67
ADOCBIK	Adenosyl cobinamide kinase	atp_c + adocbi_c -> h_c + adp_c + adocbip_c	2.7.1.156	20163.5	0.191
TMPK	Thiamine-phosphate kinase	atp_c + thmmp_c -> thmpp_c + adp_c	2.7.4.16	35069.8	0.063
HPPPNDO	2,3-dihydroxypheylpropionate 1,2-dioxygenase	dhpppn_c + o2_c -> h_c + hkndd_c	1.13.11.16	34195	29
DHCINDO	2,3-dihydroxycinnamate 1,2-dioxygenase	o2_c + dhcinnm_c -> h_c + hkntd_c	1.13.11.16	34195	29
HKNDDH	2-hydroxy-6-ketonona-2,4-dienedioic acid hydrolase	h2o_c + hkndd_c -> h_c + succ_c + op4en_c	3.7.1.14	31936.5	2
HKNTDH	2-hydroxy-6-ketononotrienedioate hydrolase	hkntd_c + h2o_c -> h_c + fum_c + op4en_c	3.7.1.14	31936.5	2
GLYCK2	Glycerate kinase	atp_c + glyc__R_c -> 2pg_c + h_c + adp_c	2.7.1.165	39103.2	62.6899
ENTCS	Enterochelin synthase	3 23dhba_c + 3 seramp_c -> 9 h_c + 6 amp_c + enter_c	2.7.8.-	23258	1
SULR	Sulfite reductase (NADPH2)	5 h_c + so3_c + 3 nadph_c -> h2s_c + 3 nadp_c + 3 h2o_c	1.8.1.2	130246	189.361
MANPGH	2-O-alpha-mannosyl-6-phosphate-D-glycerate hydrolase	man6pglyc_c + h2o_c -> man6p_c + glyc__R_c	3.2.1.170	100012	72.2617
URDGLYCD	Ureidoglycolate dehydrogenase	nad_c + urdglyc_c -> h_c + oxur_c + nadh_c	1.1.1.350	37966	59.725
CBMKr_f	Carbamate kinase	nh4_c + atp_c + co2_c -> 2 h_c + adp_c + cbp_c	2.7.2.2	31643.2	319
AMANAPEr_f	N-acetylmannosamine 6-phosphate epimerase	acmanap_c -> acgam6p_c	5.1.3.9	24073	9201.81
ACM6PH	N-acetylmuramate 6-phosphate hydrolase	acmum6p_c + h2o_c -> acgam6p_c + lac__D_c	4.2.1.126	31219.1	5.7
NNATr_f	Nicotinate-nucleotide adenylyltransferase	h_c + atp_c + nicrnt_c -> ppi_c + dnad_c	2.7.7.18	24527.2	5.5
CYTDH	Cytidine hydrolase	cytd_c + h2o_c -> rib__D_c + csn_c	3.2.2.8	33376.3	11.6
PSERT	Phosphoserine transaminase	glu__L_c + 3php_c -> akg_c + pser__L_c	2.6.1.52	39782.1	1.54
AIRC2	Phosphoribosylaminoimidazole carboxylase	air_c + atp_c + hco3_c -> h_c + adp_c + pi_c + 5caiz_c	6.3.4.18	39460	5.9
GAPD_f	Glyceraldehyde-3-phosphate dehydrogenase	nad_c + g3p_c + pi_c -> 13dpg_c + h_c + nadh_c	1.2.1.12	35531.4	70
HEX1	Hexokinase (D-glucose:ATP)	atp_c + glc__D_c -> h_c + adp_c + g6p_c	2.7.1.2	34722.1	110.075
GND	Phosphogluconate dehydrogenase	6pgc_c + nadp_c -> ru5p__D_c + nadph_c + co2_c	1.1.1.44	51479.8	98
TAUDO	Taurine dioxygenase	akg_c + o2_c + taur_c -> h_c + so3_c + aacald_c + succ_c + co2_c	1.14.11.17	32408.5	3.3
ME2	Malic enzyme (NADP)	mal__L_c + nadp_c -> nadph_c + pyr_c + co2_c	1.1.1.40	82414.9	66.6
ARGSL_f	Argininosuccinate lyase	argsuc_c -> arg__L_c + fum_c	4.3.2.1	50316.8	1359.55
CBPS	Carbamoyl-phosphate synthase (glutamine-hydrolysing)	2 atp_c + gln__L_c + hco3_c + h2o_c -> 2 h_c + 2 adp_c + pi_c + cbp_c + glu__L_c	6.3.5.5	159250	3.65333
GLU5K	Glutamate 5-kinase	atp_c + glu__L_c -> adp_c + glu5p_c	2.7.2.11	39055.4	908
IPPS	2-isopropylmalate synthase	accoa_c + 3mob_c + h2o_c -> h_c + 3c3hmp_c + coa_c	2.3.3.13	57296.2	330
ACOATA_f	Acetyl-CoA ACP transacylase	accoa_c + ACP_c -> acACP_c + coa_c	2.3.1.180	42135.4	3.765
MLTG2	Maltodextrin glucosidase (maltotetraose)	maltttr_c + h2o_c -> glc__D_c + malttr_c	3.2.1.20	69038.9	845
MLTG1	Maltodextrin glucosidase (maltotriose)	h2o_c + malttr_c -> malt_c + glc__D_c	3.2.1.20	69038.9	26.6
AMALT3	Amylomaltase (maltopentaose)	malt_c + maltpt_c -> glc__D_c + malthx_c	2.4.1.25	78501.2	1.3
MLTP3_f	Maltodextrin phosphorylase (maltoheptaose)	pi_c + malthp_c -> g1p_c + malthx_c	2.4.1.1	90519.9	47
SPODM	Superoxide dismutase	2 h_c + 2 o2s_c -> o2_c + h2o2_c	1.15.1.1	22180.8	22300
AHCYSNS	S-adenosylhomocysteine nucleosidase	ahcys_c + h2o_c -> rhcys_c + ade_c	3.2.2.9	24353.4	2.1
TMK	Thiamine kinase	atp_c + thm_c -> h_c + adp_c + thmmp_c	2.7.1.89	32396.4	14.8048
NTPP4	Nucleoside triphosphate pyrophosphorylase (ctp)	ctp_c + h2o_c -> h_c + ppi_c + cmp_c	3.6.1.65	22728.6	25.8
NTPP3	Nucleoside triphosphate pyrophosphorylase (dctp)	dctp_c + h2o_c -> h_c + ppi_c + dcmp_c	3.6.1.65	20609.1	14.3
NTPP6	Nucleoside triphosphate pyrophosphorylase (atp)	atp_c + h2o_c -> h_c + ppi_c + amp_c	3.6.1.8	48030.5	8.6095
NTPP7	Nucleoside triphosphate pyrophosphorylase (dttp)	dttp_c + h2o_c -> h_c + dtmp_c + ppi_c	3.6.1.-, 3.6.1.8	22765.5	90.1318
NTPP8	Nucleoside triphosphate pyrophosphorylase (utp)	utp_c + h2o_c -> h_c + ump_c + ppi_c	3.6.1.8	25963.1	95
P5CR	Pyrroline-5-carboxylate reductase	2 h_c + 1pyr5c_c + nadph_c -> nadp_c + pro__L_c	1.5.1.2	28144.1	148.333
CYANST	Cyanide sulfurtransferase	cyan_c + tsul_c -> h_c + tcynt_c + so3_c	2.8.1.1	20510.4	230
DHPPDA2	Diaminohydroxyphosphoribosylaminopryrimidine deaminase (25drapp)	h_c + h2o_c + 25drapp_c -> 5apru_c + nh4_c	3.5.4.26	40337.2	38.6972
GMAND	GDP-D-mannose dehydratase	gdpmann_c -> h2o_c + gdpddman_c	4.2.1.47	42045.5	5
PPCSCT	Propanoyl-CoA: succinate CoA-transferase	ppcoa_c + succ_c -> ppa_c + succoa_c	2.8.3.-	53822.8	70.9
CYTD	Cytidine deaminase	h_c + cytd_c + h2o_c -> nh4_c + uri_c	3.5.4.5	31539	4.8
DCYTD	Deoxycytidine deaminase	h_c + dcyt_c + h2o_c -> duri_c + nh4_c	3.5.4.5	31539	3.5
DBTS	Dethiobiotin synthase	atp_c + dann_c + co2_c -> 3 h_c + adp_c + pi_c + dtbt_c	6.3.3.3	24138.9	0.64
DCTPD	DCTP deaminase	h_c + dctp_c + h2o_c -> dutp_c + nh4_c	3.5.4.13	21248.6	1.24
DHDPS	Dihydrodipicolinate synthase	aspsa_c + pyr_c -> h_c + 2 h2o_c + 23dhdp_c	4.3.3.7	31269.1	36.2
G1PACT	Glucosamine-1-phosphate N-acetyltransferase	gam1p_c + accoa_c -> h_c + acgam1p_c + coa_c	2.3.1.157	49188.7	840.5
GART	GAR transformylase-T	atp_c + for_c + gar_c -> h_c + adp_c + pi_c + fgam_c	2.1.2.-	42432.5	16.7855
CSND	Cytosine deaminase	h_c + h2o_c + csn_c -> nh4_c + ura_c	3.5.4.1	47589.7	165
GF6PTA	Glutamine-fructose-6-phosphate transaminase	gln__L_c + f6p_c -> glu__L_c + gam6p_c	2.6.1.16	66892.4	15.81
GLUCYS	Gamma-glutamylcysteine synthetase	cys__L_c + atp_c + glu__L_c -> h_c + adp_c + pi_c + glucys_c	6.3.2.2	58267.5	33.3167
GLUN	Glutaminase	gln__L_c + h2o_c -> nh4_c + glu__L_c	3.5.1.2	33208.5	487.467
GLUPRT	Glutamine phosphoribosyldiphosphate amidotransferase	gln__L_c + h2o_c + prpp_c -> ppi_c + glu__L_c + pram_c	2.4.2.14	56486.3	58.2
GMPR	GMP reductase	2 h_c + gmp_c + nadph_c -> imp_c + nh4_c + nadp_c	1.7.1.7	37382.5	0.28
NADS1	NAD synthase (nh3)	nh4_c + atp_c + dnad_c -> h_c + nad_c + ppi_c + amp_c	6.3.1.5	30635.9	0.2
NTRIR2x	Nitrite Reductase (NADH)	5 h_c + no2_c + 3 nadh_c -> 3 nad_c + nh4_c + 2 h2o_c	1.7.1.15	105384	845
OCBT_f	Ornithine carbamoyltransferase	cbp_c + orn_c -> h_c + citr__L_c + pi_c	2.1.3.3	36866.1	88.1
GARFT_f	Phosphoribosylglycinamide formyltransferase	10fthf_c + gar_c -> h_c + thf_c + fgam_c	2.1.2.2	23237.6	13.5
GPDDA1	Glycerophosphodiester phosphodiesterase (Glycerophosphocholine)	g3pc_c + h2o_c -> h_c + glyc3p_c + chol_c	3.1.4.46	27408.8	3.2
GPDDA2	Glycerophosphodiester phosphodiesterase (Glycerophosphoethanolamine)	g3pe_c + h2o_c -> h_c + glyc3p_c + etha_c	3.1.4.46	27408.8	1.1
PHETA1_f	Phenylalanine transaminase	akg_c + phe__L_c -> phpyr_c + glu__L_c	2.6.1.42, 2.6.1.57	40400.4	109.555
PPND	Prephenate dehydrogenase	nad_c + pphn_c -> 34hpp_c + nadh_c + co2_c	1.3.1.12	42041.3	27.36
TRPS1	Tryptophan synthase (indoleglycerol phosphate)	ser__L_c + 3ig3p_c -> g3p_c + trp__L_c + h2o_c	4.2.1.20	71687.1	2.1925
PRAMPC	Phosphoribosyl-AMP cyclohydrolase	prbamp_c + h2o_c -> prfp_c	3.5.4.19	22755.1	3.345
MCITL2_f	Methylisocitrate lyase	micit_c -> succ_c + pyr_c	4.1.3.30	32133.7	19
DXYLK	1-Deoxy-D-xylulose kinase	dxyl_c + atp_c -> h_c + adp_c + dxyl5p_c	2.7.1.17	52616.8	0.5
MDH3	Malate dehydrogenase (menaquinone 8 as acceptor)	mal__L_c + mqn8_c -> mql8_c + oaa_c	1.1.5.4	60227.8	138.5
SOTA	Succinylornithine transaminase	akg_c + sucorn_c -> sucgsa_c + glu__L_c	2.6.1.81	43664.1	3
SGSAD	Succinylglutamic semialdehyde dehydrogenase	sucgsa_c + nad_c + h2o_c -> 2 h_c + sucglu_c + nadh_c	1.2.1.71	53024.8	69
PTA2	Phosphate acetyltransferase	pi_c + ppcoa_c -> ppap_c + coa_c	2.3.1.8	77169.7	1500
MDH2	Malate dehydrogenase (ubiquinone 8 as acceptor)	mal__L_c + q8_c -> q8h2_c + oaa_c	1.1.5.4	60227.8	138.5
ACOTA_f	Acetylornithine transaminase	akg_c + acorn_c -> acg5sa_c + glu__L_c	2.6.1.81	44482.8	4.7
GPDDA5	Glycerophosphodiester phosphodiesterase (Glycerophosphoinositol)	h2o_c + g3pi_c -> h_c + glyc3p_c + inost_c	3.1.4.46	27408.8	3.2
PDX5PS	Pyridoxine 5'-phosphate synthase	nad_c + phthr_c + dxyl5p_c -> h_c + pi_c + pdx5p_c + 2 h2o_c + nadh_c + co2_c	1.1.1.262	61478.5	1.4
PPBNGS	Porphobilinogen synthase	2 5aop_c -> h_c + 2 h2o_c + ppbng_c	4.2.1.24	35623.7	16.1
PPNCL2	Phosphopantothenate-cysteine ligase	ctp_c + cys__L_c + 4ppan_c -> h_c + ppi_c + cmp_c + 4ppcys_c	6.3.2.5	43436.9	0.88
PRAGSr_f	Phosphoribosylglycinamide synthase	atp_c + gly_c + pram_c -> h_c + adp_c + pi_c + gar_c	6.3.4.13	45939	7
PRFGS	Phosphoribosylformylglycinamidine synthase	atp_c + gln__L_c + h2o_c + fgam_c -> fpram_c + h_c + adp_c + pi_c + glu__L_c	6.3.5.3	141398	2.5
ETHAAL	Ethanolamine ammonia-lyase	etha_c -> nh4_c + acald_c	4.3.1.7	81164.2	605
MAN1PT2	Mannose-1-phosphate guanylyltransferase (GDP)	h_c + man1p_c + gdp_c -> pi_c + gdpmann_c	2.7.7.13	53014.7	22.1
AP4AH	Ap4A hydrolase	h2o_c + ap4a_c -> 2 h_c + 2 adp_c	3.6.1.41	31295.8	250
AP5AH	Ap5A hydrolase	h2o_c + ap5a_c -> 2 h_c + adp_c + atp_c	3.6.1.41	31295.8	250
ADNCYC	Adenylate cyclase	atp_c -> ppi_c + camp_c	4.6.1.1	97583	1.67
MI1PP	Myo-inositol 1-phosphatase	mi1p__D_c + h2o_c -> pi_c + inost_c	3.1.3.25	29171.2	2.445
MCITS	2-methylcitrate synthase	ppcoa_c + h2o_c + oaa_c -> h_c + 2mcit_c + coa_c	2.3.3.5	43100.9	8.25
PPAKr_f	Propionate kinase	ppap_c + adp_c -> atp_c + ppa_c	2.7.2.15	43382.8	120
NTP3	Nucleoside-triphosphatase (GTP)	h2o_c + gtp_c -> h_c + pi_c + gdp_c	3.6.5.-	42345.9	1.1515
PPM2_f	Phosphopentomutase 2 (deoxyribose)	2dr1p_c -> 2dr5p_c	5.4.2.7	44368.6	173
MOAT2	3-deoxy-D-manno-octulosonic acid transferase	ckdo_c + kdolipid4_c -> h_c + cmp_c + kdo2lipid4_c	2.4.99.13	47289.8	2.86667
G6PDH2r_f	Glucose 6-phosphate dehydrogenase	nadp_c + g6p_c -> h_c + 6pgl_c + nadph_c	1.1.1.49	55702.7	174
NADH5	NADH dehydrogenase (ubiquinone-8 )	h_c + q8_c + nadh_c -> nad_c + q8h2_c	1.6.5.2	27186.7	8.9
MOHMT	3-methyl-2-oxobutanoate hydroxymethyltransferase	3mob_c + mlthf_c + h2o_c -> thf_c + 2dhp_c	2.1.2.11	28236.7	0.781
GMPS	GMP synthase	nh4_c + atp_c + xmp_c -> 2 h_c + ppi_c + gmp_c + amp_c	6.3.5.2	58677.4	6.9
UDPGD	UDPglucose 6-dehydrogenase	2 nad_c + udpg_c + h2o_c -> 3 h_c + 2 nadh_c + udpglcur_c	1.1.1.22	43655.5	21.9333
GLCRD	Glucarate dehydratase	glcr_c -> 5dh4dglc_c + h2o_c	4.2.1.40	48993.9	35
PPPNDO	Phenylpropanoate Dioxygenase	h_c + o2_c + pppn_c + nadh_c -> nad_c + cechddd_c	1.18.1.3	126938	4.5
CHRPL	Chorismate pyruvate lyase	chor_c -> 4hbz_c + pyr_c	4.1.3.40	24245.3	0.82
TDPAGTA	DTDP-4-amino-4,6-dideoxy-D-glucose transaminase	dtdp4d6dg_c + glu__L_c -> akg_c + dtdp4addg_c	2.6.1.59	41899.8	0.38
UACMAMO	UDP-N-acetyl-D-mannosamine oxidoreductase	2 nad_c + uacmam_c + h2o_c -> 3 h_c + uacmamu_c + 2 nadh_c	1.1.1.336	45837.5	0.4
FBA3_f	Sedoheptulose 1,7-bisphosphate D-glyceraldehyde-3-phosphate-lyase	s17bp_c -> dhap_c + e4p_c	4.1.2.13	39146.1	0.003
PMPK	Phosphomethylpyrimidine kinase	4ampm_c + atp_c -> adp_c + 2mahmp_c	2.7.4.7	28632.8	0.07
LCADi	Lactaldehyde dehydrogenase	nad_c + lald__L_c + h2o_c -> 2 h_c + lac__L_c + nadh_c	1.2.1.22	52271.3	761.5
ADK3_f	Adentylate kinase (GTP)	gtp_c + amp_c -> adp_c + gdp_c	2.7.4.3	23585.3	842
GLUDC	Glutamate Decarboxylase	h_c + glu__L_c -> 4abut_c + co2_c	4.1.1.15	52675	42.055
BSORy	Biotin sulfoxide reductase	h_c + nadph_c + btnso_c -> nadp_c + h2o_c + btn_c	1.-.-.-	85848.1	25.3418
ADSK	Adenylyl-sulfate kinase	atp_c + aps_c -> h_c + adp_c + paps_c	2.7.1.25	22320.7	50
HSDy_f	Homoserine dehydrogenase (NADPH)	hom__L_c + nadp_c -> h_c + aspsa_c + nadph_c	1.1.1.3	89001.3	7.0125
CYSTL	Cystathionine b-lyase	cyst__L_c + h2o_c -> nh4_c + pyr_c + hcys__L_c	4.4.1.8	43425.9	45.3
SHSL1	O-succinylhomoserine lyase (L-cysteine)	cys__L_c + suchms_c -> h_c + cyst__L_c + succ_c	2.5.1.48	41549.2	84.5143
SSALy	Succinate-semialdehyde dehydrogenase (NADP)	nadp_c + h2o_c + sucsal_c -> 2 h_c + succ_c + nadph_c	1.2.1.16	50717.6	22.6
3HCINNMH	3-hydroxycinnamate hydroxylase	h_c + o2_c + 3hcinnm_c + nadh_c -> nad_c + dhcinnm_c + h2o_c	1.14.13.127	62183.9	117.009
BSORx	Biotin sulfoxide reductase	h_c + nadh_c + btnso_c -> nad_c + h2o_c + btn_c	1.-.-.-	85848.1	93.5565
GLUtex_f	L-glutamate transport via diffusion (extracellular to periplasm)	glu__L_e -> glu__L_p		39959.5	100000000
GLYtex_f	Glycine transport via diffusion (extracellular to periplasm)	gly_e -> gly_p		39959.5	100000000
GLYALDtex_f	Glyceraldehyde transport via diffusion (extracellular to periplasm)	glyald_e -> glyald_p		39959.5	100000000
GLYBtex_f	Glycine betaine transport via diffusion (extracellular to periplasm)	glyb_e -> glyb_p		39959.5	100000000
GLYCtex_f	Glycerol transport via diffusion (extracellular to periplasm)	glyc_e -> glyc_p		39959.5	100000000
GLYC3Ptex_f	Glycerol-3-phosphate transport via diffusion (extracellular to periplasm)	glyc3p_e -> glyc3p_p		39959.5	100000000
GLYCLTtex_f	Glycolate transport via diffusion (extracellular to periplasm)	glyclt_e -> glyclt_p		39959.5	100000000
GTPtex_f	GTP transport via diffusion (extracellular to periplasm)	gtp_e -> gtp_p		39959.5	100000000
GUAtex_f	Guanine transport via diffusion (extracellular to periplasm)	gua_e -> gua_p		33587.9	100000000
Htex_f	Proton transport via diffusion (extracellular to periplasm)	h_e -> h_p		39959.5	100000000
H2tex_f	Hydrogen transport via diffusion (extracellular to periplasm)	h2_e -> h2_p		39959.5	100000000
H2Otex_f	H2O transport via diffusion (extracellular to periplasm)	h2o_e -> h2o_p		37021.3	100000000
FACOAL160t2pp	Fatty-acid-CoA ligase (hexadecanoate transport via vectoral Co-A coupling)	hdca_p + h_p + atp_c + coa_c -> h_c + ppi_c + pmtcoa_c + amp_c	6.2.1.3	61550.7	0.029
FACOAL180t2pp	Fatty-acid-CoA ligase (octadecanoate transport via vectoral Co-A coupling)	h_p + atp_c + ocdca_p + coa_c -> h_c + ppi_c + stcoa_c + amp_c	6.2.1.3	61550.7	0.029
SPODMpp	Superoxide dismutase	2 h_p + 2 o2s_p -> o2_p + h2o2_p	1.15.1.1	17680.5	22300
NO3R1bpp	Nitrate reductase (Ubiquinol-8)	q8h2_c + no3_p -> h2o_p + no2_p + q8_c	1.9.6.1	189159	94.286
PHYTSpp	Phytase (periplasm)	6 h2o_p + minohp_p -> inost_p + 6 pi_p	3.1.3.26	47055.5	6931
PPTHpp	Phosphonate hydrogenase (periplasm)	ppt_p + h2o_p -> pi_p + h2_p	3.1.3.1	49437.1	33
NO3R2pp	Nitrate reductase (Menaquinol-8) (periplasm)	2 h_c + mql8_c + no3_c -> 2 h_p + h2o_c + mqn8_c + no2_c	1.7.5.1	250671	68
NTP3pp	Nucleoside-triphosphatase (GTP) (periplasm)	h2o_p + gtp_p -> h_p + gdp_p + pi_p	3.1.3.2, 3.1.3.26	47055.5	250.5
NO3R2bpp	Nitrate reductase (Menaquinol-8) (periplasm)	mql8_c + no3_p -> h2o_p + no2_p + mqn8_c	1.9.6.1	132399	94.286
THD2pp	NAD(P) transhydrogenase (periplasm)	2 h_p + nadp_c + nadh_c -> 2 h_c + nad_c + nadph_c	1.6.1.2	103326	40.8834
TMAOR1pp	Trimethylamine N-oxide reductase (menaquinol 8) (periplasm)	h_p + tmao_p + mql8_c -> h2o_p + tma_p + mqn8_c	1.7.2.3	133634	145.25
TMAOR2pp	Trimethylamine N-oxide reductase (demethylmenaquinol 8) (periplasm)	h_p + tmao_p + 2dmmql8_c -> h2o_p + tma_p + 2dmmq8_c	1.7.2.3	133634	145.25
DAPtex_f	1,5-Diaminopentane transport via diffusion (extracellular to periplasm)	15dap_e -> 15dap_p		39959.5	100000000
12PPDStex_f	(S)-Propane-1,2-diol transport via diffusion (extracellular to periplasm)	12ppd__S_e -> 12ppd__S_p		39959.5	100000000
DDGLCNtex_f	2-dehydro-3-deoxy-D-gluconate transport via diffusion (extracellular to periplasm)	2ddglcn_e -> 2ddglcn_p		39959.5	100000000
26DAHtex_f	Meso-2,6-Diaminoheptanedioate transport via diffusion (extracellular to periplasm)	26dap__M_e -> 26dap__M_p		39959.5	100000000
HCINNMtex_f	3-hydroxycinnamic acid transport via diffusion (extracellular to periplasm)	3hcinnm_e -> 3hcinnm_p		39959.5	100000000
HPPPNtex_f	3-(3-hydroxyphenyl)propionate transport via diffusion (extracellular to periplasm)	3hpppn_e -> 3hpppn_p		39959.5	100000000
ACtex_f	Acetate transport via diffusion (extracellular to periplasm)	ac_e -> ac_p		39959.5	100000000
ACALDtex_f	Acetaldehyde transport via diffusion (extracellular to periplasm)	acald_e -> acald_p		39959.5	100000000
ACMANAtex_f	N-acetyl-D-mannosamine transport via diffusion (extracellular to periplasm)	acmana_e -> acmana_p		39959.5	100000000
ACMUMtex	N-acetylmuramate transport via diffusion (extracellular to periplasm)	acmum_e -> acmum_p		39959.5	100000000
ACACT7r_f	Acetyl-CoA C-acyltransferase (tetradecanoyl-CoA) (r)	accoa_c + tdcoa_c -> 3ohdcoa_c + coa_c	2.3.1.16	43702.1	1.4
PSP_L	Phosphoserine phosphatase (L-serine)	pser__L_c + h2o_c -> ser__L_c + pi_c	3.1.3.3	35041.8	0.15
ACACT2r_f	Acetyl-CoA C-acyltransferase (butanoyl-CoA) (r)	accoa_c + btcoa_c -> 3ohcoa_c + coa_c	2.3.1.16	43702.1	1.4
ACACT3r_f	Acetyl-CoA C-acyltransferase (hexanoyl-CoA) (r)	accoa_c + hxcoa_c -> 3oocoa_c + coa_c	2.3.1.16	43702.1	1.4
ACACT4r_f	Acetyl-CoA C-acyltransferase (octanoyl-CoA) (r)	accoa_c + occoa_c -> 3odcoa_c + coa_c	2.3.1.16	43702.1	1.4
SUCCt2_2pp	Succinate transport via proton symport (2 H) (periplasm)	2 h_p + succ_p -> 2 h_c + succ_c		32752.8	22
SUCFUMtpp_f	Succinate:fumarate antiporter (periplasm)	fum_p + succ_c -> succ_p + fum_c		47364.9	22
SUCptspp	Sucrose transport via PEP:Pyr (periplasm)	pep_c + sucr_p -> pyr_c + suc6p_c	2.7.1.-, 2.7.1.192	140676	3204
SULabcpp	Sulfate transport via ABC system (periplasm)	atp_c + h2o_c + so4_p -> h_c + adp_c + pi_c + so4_c	3.6.3.25, 3.6.3.29	124434	95.1958
TSULabcpp	Thiosulfate transport via ABC system (periplasm)	atp_c + h2o_c + tsul_p -> h_c + adp_c + pi_c + tsul_c	3.6.3.25	140967	95.1958
TARTRt7pp_f	Tartrate/succinate antiporter (periplasm)	tartr__L_p + succ_c -> tartr__L_c + succ_p		52905	22
AHGDx_f	(S)-alpha-hydroxyglutarate dehydrogenase	nad_c + S2hglut_c -> h_c + akg_c + nadh_c	1.1.1.95	44174.6	110.6
TAURabcpp	Taurine transport via ABC system (periplasm)	atp_c + h2o_c + taur_p -> h_c + adp_c + pi_c + taur_c	3.6.3.36	92336.3	95.1958
THMDt2pp_copy1	Thymidine transport in via proton symport (periplasm)	h_p + thymd_p -> h_c + thymd_c		44931.3	22
Kt2pp	Potassium transport in via proton symport (periplasm)	h_p + k_p -> h_c + k_c		99558.4	22
AKGt2rpp_f	2-oxoglutarate reversible transport via symport (periplasm)	h_p + akg_p -> h_c + akg_c		47051.2	22
XYLt2pp	D-xylose transport in via proton symport (periplasm)	h_p + xyl__D_p -> h_c + xyl__D_c		53606.6	22
THMabcpp	Thiamine transport via ABC system (periplasm)	atp_c + h2o_c + thm_p -> h_c + adp_c + pi_c + thm_c	3.6.3.-	120656	95.1958
THMDt2pp_copy2_f	Thymidine transport in via proton symport (periplasm)	h_p + thymd_p -> h_c + thymd_c		46138.5	22
THRabcpp	L-threonine transport via ABC system (periplasm)	atp_c + thr__L_p + h2o_c -> h_c + thr__L_c + adp_c + pi_c		172988	22
TREptspp	Trehalose transport via PEP:Pyr PTS (periplasm)	pep_c + tre_p -> tre6p_c + pyr_c	2.7.1.-, 2.7.1.201	141955	3204
TRPt2rpp_f	L-tryptophan reversible transport via proton symport (periplasm)	h_p + trp__L_p -> h_c + trp__L_c		46409.9	22
TYRt2rpp_f	L-tyrosine reversible transport via proton symport (periplasm)	tyr__L_p + h_p -> h_c + tyr__L_c		46253.5	22
URIt2pp_copy1	Uridine transport in via proton symport (periplasm)	uri_p + h_p -> h_c + uri_c		44931.3	22
URIt2pp_copy2_f	Uridine transport in via proton symport (periplasm)	uri_p + h_p -> h_c + uri_c		46138.5	22
VALabcpp	L-valine transport via ABC system (periplasm)	val__L_p + atp_c + h2o_c -> h_c + adp_c + pi_c + val__L_c		172988	22
XTSNt2rpp_f	Xanthosine transport via proton symport (periplasm)	h_p + xtsn_p -> h_c + xtsn_c		46138.5	22
XYLabcpp	D-xylose transport via ABC system (periplasm)	atp_c + xyl__D_p + h2o_c -> h_c + adp_c + pi_c + xyl__D_c	3.6.3.17	133196	95.1958
XYLUt2pp	L-xylulose transport in via proton symport (periplasm)	h_p + xylu__L_p -> h_c + xylu__L_c		98815.4	22
THRt4pp	L-threonine via sodium symport (periplasm)	na1_p + thr__L_p -> thr__L_c + na1_c		43476.6	22
GALtex_f	D-galactose transport via diffusion (extracellular to periplasm)	gal_e -> gal_p		39959.5	100000000
GALCTtex_f	D-galactarte transport via diffusion (extracellular to periplasm)	galct__D_e -> galct__D_p		39959.5	100000000
GALCTNtex_f	D-galactonate transport via diffusion (extracellular to periplasm)	galctn__D_e -> galctn__D_p		39959.5	100000000
GALTtex_f	Galactitol transport via diffusion (extracellular to periplasm)	galt_e -> galt_p		39959.5	100000000
GALURtex_f	D-galacturonate transport via diffusion (extracellular to periplasm)	galur_e -> galur_p		39959.5	100000000
GTPCI	GTP cyclohydrolase I	h2o_c + gtp_c -> h_c + ahdt_c + for_c	3.5.4.16	24829.9	0.039
FDMO	FMNH2-dependent monooxygenase	o2_c + isetac_c + fmnh2_c -> h_c + so3_c + h2o_c + fmn_c + gcald_c	1.14.14.5	41735.1	0.86
FEOXAMabcpp	Ferroxamine transport via ABC system (periplasm)	atp_c + h2o_c + feoxam_p -> h_c + adp_c + pi_c + feoxam_c	3.6.3.34	132268	95.1958
CBL1abcpp	Cob(1)alamin transport via ABC system (periplasm)	atp_c + h2o_c + cbl1_p -> h_c + cbl1_c + adp_c + pi_c	3.6.3.33	91359.1	0.845
ACACt2pp_f	Acetoacetate transport via proton symport (periplasm)	h_p + acac_p -> h_c + acac_c		47526.4	22
ACGAptspp	N-Acetyl-D-glucosamine transport via PEP:Pyr PTS (periplasm)	pep_c + acgam_p -> acgam6p_c + pyr_c	2.7.3.9	141269	72.7792
ACMANAptspp	N-acetyl-D-mannosamine transport via PTS (periplasm)	pep_c + acmana_p -> acmanap_c + pyr_c	2.7.1.191	166243	3204
ACNAMt2pp	N-acetylneuraminate proton symport (periplasm)	acnam_p + h_p -> h_c + acnam_c		53549.9	22
CHOLD	Choline dehydrogenase	nad_c + chol_c -> h_c + betald_c + nadh_c	1.1.99.1	61875.7	0.08
DRPA	Deoxyribose-phosphate aldolase	2dr5p_c -> g3p_c + acald_c	4.1.2.4	27733	68
TKT2_f	Transketolase	xu5p__D_c + e4p_c -> g3p_c + f6p_c	2.2.1.1	72625.1	22.9
FEENTERabcpp	Fe-enterobactin transport via ABC system (periplasm)	atp_c + feenter_p + h2o_c -> h_c + adp_c + pi_c + feenter_c	3.6.3.34	132791	95.1958
FECRMabcpp	Ferrichrome transport via ABC system (periplasm)	atp_c + fecrm_p + h2o_c -> h_c + adp_c + pi_c + fecrm_c	3.6.3.34	132268	95.1958
GAMtex_f	D-glucosamine transport via diffusion (extracellular to periplasm)	gam_e -> gam_p		39959.5	100000000
GBBTNtex_f	Gamma-butyrobetaine transport via diffusion (extracellular to periplasm)	gbbtn_e -> gbbtn_p		39959.5	100000000
ARBt2rpp_f	L-arabinose transport via proton symport (periplasm)	h_p + arab__L_p -> h_c + arab__L_c		51683.1	22
DMSOR1pp	Dimethyl sulfoxide reductase (Menaquinol 8) (periplasm)	dmso_p + mql8_c -> h2o_p + dms_p + mqn8_c	1.7.2.3	129229	40.2
ARGabcpp	L-arginine transport via ABC system (periplasm)	atp_c + h2o_c + arg__L_p -> h_c + arg__L_c + adp_c + pi_c	3.6.3.-, 3.6.3.21	119971	95.1958
ARGAGMt7pp_f	Arginine/agmatine antiport (periplasm)	agm_c + arg__L_p -> arg__L_c + agm_p		46841.4	22
ASCBptspp	L-ascorbate transport via PEP:Pyr PTS (periplasm)	pep_c + ascb__L_p -> ascb6p_c + pyr_c	2.7.1.194	151476	3204
ASNt2rpp_f	L-asparagine reversible transport via proton symport (periplasm)	h_p + asn__L_p -> h_c + asn__L_c		54231.6	22
ASPabcpp	L-aspartate transport via ABC system (periplasm)	atp_c + asp__L_p + h2o_c -> h_c + adp_c + asp__L_c + pi_c	3.6.3.21	112441	95.1958
ASPt2pp	L-aspartate transport in via proton symport (periplasm)	h_p + asp__L_p -> h_c + asp__L_c		47157.9	22
ASPt2_2pp	Aspartate transport via proton symport (2 H) (periplasm)	2 h_p + asp__L_p -> 2 h_c + asp__L_c		45435.1	22
ASPt2_3pp	L-asparate transport via proton symport (3 H) (periplasm)	3 h_p + asp__L_p -> 3 h_c + asp__L_c		46841.8	22
HIStex_f	L-histidine transport via diffusion (extracellular to periplasm)	his__L_e -> his__L_p		39959.5	100000000
HXAtex_f	Hexanoate transport via diffusion (extracellular to periplasm)	hxa_e -> hxa_p		39959.5	100000000
HYXNtex_f	Hypoxanthine transport via diffusion (extracellular to periplasm)	hxan_e -> hxan_p		39959.5	100000000
IDONtex_f	L-idonate transport via diffusion (extracellular to periplasm)	idon__L_e -> idon__L_p		39959.5	100000000
ILEtex_f	L-isoleucine transport via diffusion (extracellular to periplasm)	ile__L_e -> ile__L_p		39959.5	100000000
INSTtex_f	Inositol transport via diffusion (extracellular to periplasm)	inost_e -> inost_p		39959.5	100000000
INStex_f	Inosine transport via diffusion (extracellular to periplasm)	ins_e -> ins_p		33587.9	100000000
Ktex_f	Potassium transport via diffusion (extracellular to periplasm)	k_e -> k_p		39959.5	100000000
D_LACtex_f	D-lactate transport via diffusion (extracellular to periplasm)	lac__D_e -> lac__D_p		39959.5	100000000
NTD8pp	5'-nucleotidase (dGMP)	h2o_p + dgmp_p -> dgsn_p + pi_p	3.1.3.5	43462.4	4.12
FRULYStex_f	Fructoselysine transporter via diffusion (extracellular)	frulys_e -> frulys_p		39959.5	100000000
GALCTt2rpp_f	D-galactarte transport via proton symport, reversible (periplasm)	h_p + galct__D_p -> h_c + galct__D_c		49074.3	22
GALt2pp	D-galactose transport in via proton symport (periplasm)	h_p + gal_p -> h_c + gal_c		50981.2	22
ASPtex_f	L-aspartate transport via diffusion (extracellular to periplasm)	asp__L_e -> asp__L_p		39959.5	100000000
ABUTt2pp	4-aminobutyrate transport in via proton symport (periplasm)	h_p + 4abut_p -> h_c + 4abut_c		51078.8	22
CYSabcpp	L-cysteine uptake via ABC system (periplasm)	atp_c + cys__L_p + h2o_c -> h_c + adp_c + pi_c + cys__L_c	3.6.3.-	81479.1	95.1958
SBTptspp	D-sorbitol transport via PEP:Pyr PTS (periplasm)	pep_c + sbt__D_p -> sbt6p_c + pyr_c	2.7.1.198	139822	3204
TREHpp	Alpha,alpha-trehalase (periplasm)	h2o_p + tre_p -> 2 glc__D_p	3.2.1.28	63634.7	199
CYTBDpp	Cytochrome oxidase bd (ubiquinol-8: 2 protons) (periplasm)	2 h_c + 0.5 o2_c + q8h2_c -> 2 h_p + h2o_c + q8_c	1.10.3.10	102492	320.5
CYTBD2pp	Cytochrome oxidase bd (menaquinol-8: 2 protons) (periplasm)	2 h_c + 0.5 o2_c + mql8_c -> 2 h_p + h2o_c + mqn8_c	1.10.3.10	100323	320.5
ACt2rpp_f	Acetate reversible transport via proton symport (periplasm)	h_p + ac_p -> h_c + ac_c		20070.4	22
ATPS4rpp_f	ATP synthase (four protons for one ATP) (periplasm)	4 h_p + adp_c + pi_c -> 3 h_c + atp_c + h2o_c	3.6.3.14	234023	79
INDOLEtex_f	Indole transport via diffusion (extracellular to periplasm)	indole_e -> indole_p		39959.5	100000000
L_LACtex_f	L-lactate transport via diffusion (extracellular to periplasm)	lac__L_e -> lac__L_p		39959.5	100000000
ACt4pp	Na+/Acetate symport (periplasm)	na1_p + ac_p -> ac_c + na1_c		59195.6	22
ADEt2rpp_f	Adenine transport via proton symport (reversible) (periplasm)	h_p + ade_p -> h_c + ade_c		47554.5	22
ADNt2pp_copy1	Adenosine transport in via proton symport (periplasm)	h_p + adn_p -> h_c + adn_c		44931.3	22
ADNt2pp_copy2_f	Adenosine transport in via proton symport (periplasm)	h_p + adn_p -> h_c + adn_c		46138.5	22
ALAabcpp	L-alanine transport via ABC system (periplasm)	atp_c + h2o_c + ala__L_p -> h_c + adp_c + pi_c + ala__L_c		172988	22
ALLabcpp	D-allose transport via ABC system (periplasm)	all__D_p + atp_c + h2o_c -> h_c + all__D_c + adp_c + pi_c	3.6.3.17	123931	95.1958
ALLTNt2rpp_f	Allantoin transport in via proton symport (periplasm)	h_p + alltn_p -> h_c + alltn_c		52454.8	22
ARBabcpp	L-arabinose transport via ABC system (periplasm)	atp_c + h2o_c + arab__L_p -> h_c + adp_c + pi_c + arab__L_c	3.6.3.17	124731	95.1958
ECOAH8_f	3-hydroxyacyl-CoA dehydratase (3-hydroxyoctadecanoyl-CoA)	3hodcoa_c -> od2coa_c + h2o_c	1.1.1.35, 4.2.1.17	78330.8	7.5465
GLCDpp	Glucose dehydrogenase (ubiquinone-8 as acceptor) (periplasm)	h2o_p + q8_c + glc__D_p -> h_p + glcn_p + q8h2_c	1.1.5.2	63898.9	3860
GUAtpp_f	Guanine transport via diffusion (periplasm)	gua_p -> gua_c		46233.6	100000000
HYD2pp	Hydrogenase (menaquinone8: 2 protons) (periplasm)	2 h_c + mqn8_c + h2_c -> 2 h_p + mql8_c	1.12.99.6	158090	1500
HYXNtpp_f	Hypoxanthine transport (periplasm)	hxan_p -> hxan_c		46233.6	22
FE3DCITabcpp	Iron transport from ferric-dicitrate via ABC system (periplasm)	atp_c + h2o_c + fe3dcit_p -> h_c + adp_c + pi_c + fe3_c + 2 cit_c	3.6.3.34	130304	95.1958
CPGNtonex	Coprogen transport via ton system (extracellular)	h_p + cpgn_e -> h_c + cpgn_p		149082	22
GLCRtex_f	D-glucarate transport via diffusion (extracellular to periplasm)	glcr_e -> glcr_p		39959.5	100000000
GLCNtex_f	D-gluconate transport via diffusion (extracellular to periplasm)	glcn_e -> glcn_p		39959.5	100000000
GLCURtex_f	D-glucuronat transport via diffusion (extracellular to periplasm)	glcur_e -> glcur_p		39959.5	100000000
GLNtex_f	L-glutamine transport via diffusion (extracellular to periplasm)	gln__L_e -> gln__L_p		39959.5	100000000
O2tex_f	Oxygen transport via diffusion (extracellular to periplasm)	o2_e -> o2_p		39959.5	100000000
OCTAtex_f	Octanoate transport via diffusion (extracellular to periplasm)	octa_e -> octa_p		39959.5	100000000
ORNtex_f	Ornithine transport via diffusion (extracellular to periplasm)	orn_e -> orn_p		39959.5	100000000
ECOAH5_f	3-hydroxyacyl-CoA dehydratase (3-hydroxydodecanoyl-CoA)	3hddcoa_c -> h2o_c + dd2coa_c	1.1.1.35, 4.2.1.17	78330.8	380.5
DHFS	Dihydrofolate synthase	atp_c + glu__L_c + dhpt_c -> h_c + adp_c + pi_c + dhf_c	6.3.2.17	45404.3	1.7
CITt7pp	Citrate transport via succinate antiport (periplasm)	cit_p + succ_c -> succ_p + cit_c		53091.2	22
CRNt7pp	Carnitine/butyrobetaine antiporter (periplasm)	gbbtn_c + crn_p -> gbbtn_p + crn_c		56585.8	22
CHLabcpp	Choline transport via ABC system (periplasm)	atp_c + chol_p + h2o_c -> h_c + chol_c + adp_c + pi_c	3.6.3.-	133630	95.1958
DGSNt2pp	Deoxyguanosine transport in via proton symport (periplasm)	h_p + dgsn_p -> h_c + dgsn_c		46388	22
DINSt2pp	Deoxyinosine transport in via proton symport (periplasm)	din_p + h_p -> h_c + din_c		46388	22
DURIt2pp	Deoxyuridine transport in via proton symport (periplasm)	h_p + duri_p -> h_c + duri_c		44931.3	22
FE2abcpp	Iron (II) transport via ABC system (periplasm)	fe2_p + atp_c + h2o_c -> h_c + adp_c + pi_c + fe2_c		84471.3	22
FRUptspp	D-fructose transport via PEP:Pyr PTS (periplasm)	pep_c + fru_p -> f1p_c + pyr_c	2.7.1.202	169790	806.331
FUCtpp_f	L-fucose transport via proton symport (periplasm)	h_p + fuc__L_p -> h_c + fuc__L_c		47543.7	22
FUMt2_2pp	Fumarate transport via proton symport (2 H) (periplasm)	fum_p + 2 h_p -> 2 h_c + fum_c		45435.1	22
FUMt2_3pp	Fumarate transport via proton symport (3 H) (periplasm)	fum_p + 3 h_p -> 3 h_c + fum_c		47364.9	22
FEENTERtonex	Fe-enterobactin transport via ton system (extracellular)	feenter_e + h_p -> h_c + feenter_p		149957	22
CSNt2pp	Cytosine transport in via proton symport (periplasm)	h_p + csn_p -> h_c + csn_c		43648.5	22
CYNTt2pp	Cyanate transport via proton symport (periplasm)	h_p + cynt_p -> h_c + cynt_c		41359.8	22
CYTDt2pp_copy1	Cytidine transport in via proton symport (periplasm)	h_p + cytd_p -> h_c + cytd_c		44931.3	22
CYTDt2pp_copy2_f	Cytidine transport in via proton symport (periplasm)	h_p + cytd_p -> h_c + cytd_c		46138.5	22
DADNt2pp	Deoxyadenosine transport in via proton symport (periplasm)	h_p + dad_2_p -> h_c + dad_2_c		44931.3	22
DCYTt2pp	Deoxycytidine transport in via proton symport (periplasm)	dcyt_p + h_p -> h_c + dcyt_c		44931.3	22
DDGLCNt2rpp_f	2-dehydro-3-deoxy-D-gluconate transport via proton symport, reversible (periplasm)	h_p + 2ddglcn_p -> h_c + 2ddglcn_c		33668.4	22
RMNtex_f	L-rhamnose transport via diffusion (extracellular to periplasm)	rmn_e -> rmn_p		39959.5	100000000
MALTTRtexi	Maltotriose transport via diffusion (extracellular to periplasm) irreversible	malttr_e -> malttr_p		49910.6	100000000
MALTTTRtexi	MaltotetraoseMaltotriose transport via diffusion (extracellular to periplasm) irreversible	maltttr_e -> maltttr_p		49910.6	100000000
MALTPTtexi	MaltopentaoseMaltotriose transport via diffusion (extracellular to periplasm) irreversible	maltpt_e -> maltpt_p		49910.6	100000000
MALTtexi	MaltoseMaltotriose transport via diffusion (extracellular to periplasm) irreversible	malt_e -> malt_p		49910.6	100000000
GLCtex_copy1	Glucose transport via diffusion (extracellular to periplasm)	glc__D_e -> glc__D_p		49910.6	100000000
FE3DCITtonex	Ferric-dicitrate transport via ton system (extracellular)	h_p + fe3dcit_e -> h_c + fe3dcit_p		153171	22
PHEtex_f	L-phenylalanine transport via diffusion (extracellular to periplasm)	phe__L_e -> phe__L_p		39959.5	100000000
PItex_f	Phosphate transport via diffusion (extracellular to periplasm)	pi_e -> pi_p		39959.5	100000000
ACGAMK	N-acetylglucosamine kinase	atp_c + acgam_c -> h_c + acgam6p_c + adp_c	2.7.1.59	33041.7	21.6875
METS	Methionine synthase	5mthf_c + hcys__L_c -> h_c + met__L_c + thf_c	2.1.1.13	110332	8.33
CYSabc2pp	L-cysteine export via ABC system (cytoplasm to periplasm)	cys__L_c + atp_c + h2o_c -> h_c + adp_c + pi_c + cys__L_p		127955	22
PRASCSi	Phosphoribosylaminoimidazolesuccinocarboxamide synthase	5aizc_c + asp__L_c + atp_c -> h_c + adp_c + pi_c + 25aics_c	6.3.2.6	26994.1	19.6
TRSARr_f	Tartronate semialdehyde reductase	h_c + 2h3oppan_c + nadh_c -> nad_c + glyc__R_c	1.1.1.60	30613.2	243
LYXI	Lyxose isomerase	lyx__L_c -> xylu__L_c	5.3.1.14	47198	73.8
PNTOtex_f	Pantothenate transport via diffusion (extracellular to periplasm)	pnto__R_e -> pnto__R_p		39959.5	100000000
PPPNtex_f	3-phenylpropionate transport via diffusion (extracellular to periplasm)	pppn_e -> pppn_p		39959.5	100000000
PPTtex_f	Phosphonate transport via diffusion (extracellular to periplasm)	ppt_e -> ppt_p		39959.5	100000000
PTRCtex_f	Putrescine transport via diffusion (extracellular to periplasm)	ptrc_e -> ptrc_p		39959.5	100000000
PYRtex_f	Pyruvate transport via diffusion (extracellular to periplasm)	pyr_e -> pyr_p		39959.5	100000000
DSERtex_f	D-serine transport via diffusion (extracellular to periplasm)	ser__D_e -> ser__D_p		39959.5	100000000
SERtex_f	L-serine transport via diffusion (extracellular to periplasm)	ser__L_e -> ser__L_p		39959.5	100000000
SO4tex_f	Sulfate transport via diffusion (extracellular to periplasm)	so4_e -> so4_p		39959.5	100000000
SPMDtex_f	Spermidine transport via diffusion (extracellular to periplasm)	spmd_e -> spmd_p		39959.5	100000000
SUCCtex_f	Succinate transport via diffusion (extracellular to periplasm)	succ_e -> succ_p		39959.5	100000000
SUCRtex_f	Sucrose transport transport via diffusion (extracellular to periplasm)	sucr_e -> sucr_p		39959.5	100000000
TARTRtex_f	Tartrate transport via diffusion (extracellular to periplasm)	tartr__L_e -> tartr__L_p		39959.5	100000000
TAURtex_f	Taurine transport via diffusion (extracellular to periplasm)	taur_e -> taur_p		39959.5	100000000
THRtex_f	L-threonine transport via diffusion (extracellular to periplasm)	thr__L_e -> thr__L_p		39959.5	100000000
THMDtex_f	Thymidine transport via diffusion (extracellular to periplasm)	thymd_e -> thymd_p		39959.5	100000000
CBIuabcpp	Cobinamide transport via ABC system (uptake, periplasm)	cbi_p + atp_c + h2o_c -> h_c + adp_c + pi_c + cbi_c	3.6.3.33	91359.1	0.845
METDtex_f	D-methionine transport via diffusion (extracellular to periplasm)	met__D_e -> met__D_p		39959.5	100000000
METtex_f	L-methionine transport via diffusion (extracellular to periplasm)	met__L_e -> met__L_p		39959.5	100000000
MNLtex_f	Mannitol transport via diffusion (extracellular to periplasm)	mnl_e -> mnl_p		39959.5	100000000
NAtex_f	Sodium transport via diffusion (extracellular to periplasm)	na1_e -> na1_p		39959.5	100000000
NACtex_f	Nicotinic acid transport via diffusion (extracellular to periplasm)	nac_e -> nac_p		39959.5	100000000
NH4tex_f	Ammonia transport via diffusion (extracellular to periplasm)	nh4_e -> nh4_p		39959.5	100000000
URIH	Uridine hydrolase	uri_c + h2o_c -> rib__D_c + ura_c	3.2.2.8	33376.3	5.05
XTSNH	Xanthosine hydrolase	xtsn_c + h2o_c -> rib__D_c + xan_c	3.2.-.-	32559.9	6.3
INSH	Inosine hydrolase	ins_c + h2o_c -> rib__D_c + hxan_c	3.2.-.-	32559.9	2.198
BUTtex_f	Butyrate transport via diffusion (extracellular to periplasm)	but_e -> but_p		39959.5	100000000
CHLtex_f	Choline transport via diffusion (extracellular to periplasm)	chol_e -> chol_p		39959.5	100000000
CO2tex_f	CO2 transport via diffusion (extracellular to periplasm)	co2_e -> co2_p		39959.5	100000000
CRNtex_f	L-carnitine transport via diffusion (extracellular to periplasm)	crn_e -> crn_p		39959.5	100000000
PPK2	Polyphosphate kinase	atp_c + ppi_c -> pppi_c + adp_c	2.7.4.1	80429	23.6
DINStex_f	Deoxyinosine transport via diffusion (extracellular to periplasm)	din_e -> din_p		39959.5	100000000
DMStex_f	Dimethyl sulfide transport via diffusion (extracellular to periplasm)	dms_e -> dms_p		39959.5	100000000
CSNtex_f	Cytosine transport via diffusion (extracellular to periplasm)	csn_e -> csn_p		39959.5	100000000
CYNTtex_f	Cyanate transport via diffusion (extracellular to periplasm)	cynt_e -> cynt_p		39959.5	100000000
CYStex_f	L-cysteine transport via diffusion (extracellular to periplasm)	cys__L_e -> cys__L_p		39959.5	100000000
CYTDtex_f	Cytidine transport via diffusion (extracellular to periplasm)	cytd_e -> cytd_p		39959.5	100000000
DCAtex_f	Decanoate transport via diffusion (extracellular to periplasm)	dca_e -> dca_p		39959.5	100000000
DCYTtex_f	Deoxycytidine transport via diffusion (extracellular to periplasm)	dcyt_e -> dcyt_p		33587.9	100000000
DGSNtex_f	Deoxyguanosine transport via diffusion (extracellular to periplasm)	dgsn_e -> dgsn_p		39959.5	100000000
MTHFR2	5,10-methylenetetrahydrofolate reductase (NADH)	2 h_c + mlthf_c + nadh_c -> nad_c + 5mthf_c	1.5.1.20	33101.7	32.7
ASPO3	L-aspartate oxidase	asp__L_c + q8_c -> h_c + q8h2_c + iasp_c	1.4.3.16	60335.6	0.267
ASPO5	L-aspartate oxidase	asp__L_c + fum_c -> h_c + iasp_c + succ_c	1.4.3.16	60335.6	0.267
ASPO4	L-aspartate oxidase	asp__L_c + mqn8_c -> h_c + iasp_c + mql8_c	1.4.3.16	60335.6	0.267
ASPO6	L-aspartate oxidase	asp__L_c + o2_c -> h_c + h2o2_c + iasp_c	1.4.3.16	60335.6	0.267
LCTStex_f	Lactose transport via diffusion (extracellular to periplasm)	lcts_e -> lcts_p		39959.5	100000000
LEUtex_f	L-leucine transport via diffusion (extracellular to periplasm)	leu__L_e -> leu__L_p		39959.5	100000000
LYStex_f	L-lysine transport via diffusion (extracellular to periplasm)	lys__L_e -> lys__L_p		39959.5	100000000
LYXtex_f	L-Lyxose transport via diffusion (extracellular to periplasm)	lyx__L_e -> lyx__L_p		39959.5	100000000
MANtex_f	D-mannose transport via diffusion (extracellular to periplasm)	man_e -> man_p		39959.5	100000000
MAN6Ptex_f	Mannose 6-phosphate transport via diffusion (extracellular to periplasm)	man6p_e -> man6p_p		39959.5	100000000
MELIBtex_f	Melibiose transport via diffusion (extracellular to periplasm)	melib_e -> melib_p		39959.5	100000000
DMSOtex_f	Dimethyl sulfoxide transport via diffusion (extracellular to periplasm)	dmso_e -> dmso_p		39959.5	100000000
DURItex_f	Deoxyuridine transport via diffusion (extracellular to periplasm)	duri_e -> duri_p		33587.9	100000000
FRUtex_f	D-fructose transport via diffusion (extracellular to periplasm)	fru_e -> fru_p		39959.5	100000000
FUCtex_f	L-fucose transport via diffusion (extracellular to periplasm)	fuc__L_e -> fuc__L_p		39959.5	100000000
FUMtex_f	Fumarate transport via diffusion (extracellular to periplasm)	fum_e -> fum_p		39959.5	100000000
ACACT5r_f	Acetyl-CoA C-acyltransferase (decanoyl-CoA) (r)	accoa_c + dcacoa_c -> 3oddcoa_c + coa_c	2.3.1.16	43702.1	1.4
MALDDH	Malate decarboxylating oxidoreductase (decarboxylating)	nad_c + mal__D_c -> pyr_c + nadh_c + co2_c	1.1.1.83	40313.7	76.0885
FE2tex_f	Iron (II) transport via diffusion (extracellular to periplasm)	fe2_e -> fe2_p		39959.5	100000000
NMNtex_f	NMN transport via diffusion (extracellular to periplasm)	nmn_e -> nmn_p		39959.5	100000000
NO2tex_f	Nitrite transport via diffusion (extracellular to periplasm)	no2_e -> no2_p		39959.5	100000000
DHPS2	Dihydropteroate synthase	6hmhptpp_c + 4abz_c -> ppi_c + dhpt_c	2.5.1.15	30614.2	0.109
MTHFC_f	Methenyltetrahydrofolate cyclohydrolase	h2o_c + methf_c -> h_c + 10fthf_c	3.5.4.9	31042.8	134
MTHFD_f	Methylenetetrahydrofolate dehydrogenase (NADP)	nadp_c + mlthf_c -> methf_c + nadph_c	1.5.1.5	31042.8	10
BUTt2rpp_f	Butyrate transport via proton symport, reversible (periplasm)	h_p + but_p -> h_c + but_c		47526.4	22
CADVtpp	Lysine/Cadaverine antiporter (periplasm)	h_p + 15dap_c + lys__L_p -> h_c + 15dap_p + lys__L_c		46663.8	22
QULNS	Quinolinate synthase	dhap_c + iasp_c -> quln_c + pi_c + 2 h2o_c	2.5.1.72	38239.7	16.0802
ALKP	Alkaline phosphatase	dhap_c + h2o_c -> pi_c + dha_c	3.1.3.-	20779.2	749.814
GDPtex_f	GDP transport via diffusion (extracellular to periplasm)	gdp_e -> gdp_p		39959.5	100000000
TMAtex_f	Trimethylamine transport via diffusion (extracellular to periplasm)	tma_e -> tma_p		39959.5	100000000
TMAOtex_f	Trimethylamine N-oxide transport via diffusion (extracellular to periplasm)	tmao_e -> tmao_p		39959.5	100000000
TREtex_f	Trehalose transport via diffusion (extracellular to periplasm)	tre_e -> tre_p		39959.5	100000000
L_LACD3	L-Lactate dehydrogenase (menaquinone)	mqn8_c + lac__L_c -> mql8_c + pyr_c	1.1.-.-	73478.4	53.8473
L_LACD2	L-Lactate dehydrogenase (ubiquinone)	q8_c + lac__L_c -> q8h2_c + pyr_c	1.1.-.-	73478.4	53.8473
ACACT6r_f	Acetyl-CoA C-acyltransferase (dodecanoyl-CoA) (r)	accoa_c + ddcacoa_c -> 3otdcoa_c + coa_c	2.3.1.16	43702.1	1.4
TRPtex_f	L-tryptophan transport via diffusion (extracellular to periplasm)	trp__L_e -> trp__L_p		39959.5	100000000
TSULtex_f	Thiosulfate transport via diffusion (extracellular to periplasm)	tsul_e -> tsul_p		39959.5	100000000
TYRtex_f	L-tyrosine transport via diffusion (extracellular to periplasm)	tyr__L_e -> tyr__L_p		39959.5	100000000
URAtex_f	Uracil transport via diffusion (extracellular to periplasm)	ura_e -> ura_p		39959.5	100000000
UREAtex_f	Urea transport via diffusion (extracellular to periplasm)	urea_e -> urea_p		39959.5	100000000
URItex_f	Uridine transport via diffusion (extracellular to periplasm)	uri_e -> uri_p		33587.9	100000000
VALtex_f	L-valine transport via diffusion (extracellular to periplasm)	val__L_e -> val__L_p		39959.5	100000000
XANtex_f	Xanthine transport via diffusion (extracellular to periplasm)	xan_e -> xan_p		39959.5	100000000
XYLtex_f	D-xylose transport via diffusion (extracellular to periplasm)	xyl__D_e -> xyl__D_p		39959.5	100000000
ABUTtex_f	4-aminobutyrate transport via diffusion (extracellular to periplasm)	4abut_e -> 4abut_p		39959.5	100000000
FORtppi	Formate transport via diffusion (cytoplasm to periplasm)	for_c -> for_p		30776.9	100000000
GLCTR1	Glucosyltransferase I (LPS core synthesis)	icolipa_c + udpg_c -> h_c + gicolipa_c + udp_c	2.4.-.-	42282.9	4.35755
LIPAabcpp	Lipid A transport via ABC system (periplasm)	lipa_c + atp_c + h2o_c -> h_c + adp_c + pi_c + lipa_p	3.6.3.-	64458.8	95.1958
LIPACabcpp	Lipid (cold) A transport via ABC system (periplasm)	atp_c + h2o_c + lipa_cold_c -> h_c + adp_c + lipa_cold_p + pi_c	3.6.3.-	64458.8	95.1958
GGGABADr_f	Gamma-glutamyl-gamma aminobutyric acid dehydrogenase	nadp_c + h2o_c + ggbutal_c -> gg4abut_c + 2 h_c + nadph_c	1.2.1.5	53417.1	3.71
GLYOX3	Glyoxalase III	mthgxl_c + h2o_c -> h_c + lac__D_c	4.2.1.130	31189.5	1.43
FDMO3	FMNH2-dependent monooxygenase (ethanesulfonate)	o2_c + fmnh2_c + ethso3_c -> h_c + so3_c + h2o_c + fmn_c + acald_c	1.14.14.5	41735.1	0.86
FDMO4	FMNH2-dependent monooxygenase (butanesulfonate)	o2_c + butso3_c + fmnh2_c -> h_c + btal_c + so3_c + h2o_c + fmn_c	1.14.14.5	41735.1	0.86
BUTSO3abcpp	Butanesulfonate transport via ABC system (periplasm)	atp_c + butso3_p + h2o_c -> h_c + adp_c + pi_c + butso3_c	3.6.3.-, 3.6.3.36	91759.6	95.1958
ETHSO3abcpp	Ethanesulfonate transport via ABC system (periplasm)	atp_c + h2o_c + ethso3_p -> h_c + adp_c + pi_c + ethso3_c	3.6.3.-	91182.9	95.1958
O16GLCT1	Glucosyltransferase I (LPS O16 antigen biosynthesis)	udpg_c + aragund_c -> h_c + garagund_c + udp_c		43186.8	22
O16AP2pp	O16 antigen polymerase (periplasm)	o16aund_p + o16a2und_p -> udcpdp_p + h_p + o16a3und_p	2.4.1.-	81178.8	18.3185
O16AP3pp	O16 antigen polymerase (periplasm)	o16aund_p + o16a3und_p -> udcpdp_p + h_p + o16a4und_p	2.4.1.-	81178.8	18.3185
O16A4Lpp	O16 anitgen (x4) ligase (periplasm)	o16a4und_p + colipa_p -> udcpdp_p + h_p + o16a4colipa_p	2.4.1.-	46876.4	18.3185
MALTATr_f	Maltose O-acetyltransferase	accoa_c + malt_c -> acmalt_c + coa_c	2.3.1.79	20095.4	32.4876
ENTERES	Enterochelin Esterase	3 h2o_c + enter_c -> 3 h_c + 3 23dhbzs_c	3.1.1	45650.6	3.0206
23CAMPtex_f	23cAMP transport via diffusion (extracellular to periplasm)	23camp_e -> 23camp_p		39959.5	100000000
23CCMPtex_f	23cCMP transport via diffusion (extracellular to periplasm)	23ccmp_e -> 23ccmp_p		39959.5	100000000
23CUMPtex_f	23cUMP transport via diffusion (extracellular to periplasm)	23cump_e -> 23cump_p		39959.5	100000000
23CGMPtex_f	23cGMP transport via diffusion (extracellular to periplasm)	23cgmp_e -> 23cgmp_p		39959.5	100000000
3AMPtex_f	3AMP transport via diffusion (extracellular to periplasm)	3amp_e -> 3amp_p		39959.5	100000000
3CMPtex_f	3CMP transport via diffusion (extracellular to periplasm)	3cmp_e -> 3cmp_p		39959.5	100000000
LADGMDH	L-alanyl-gamma-D-glutamyl-meso-diaminopimelate hydrolase	h2o_c + LalaDgluMdap_c -> 26dap__M_c + LalaDglu_c		26557.2	22
ALAGLUE_f	L-alanyl-gamma-glutamate epimerase	LalaDglu_c -> LalaLglu_c	5.1.1.20	34673.1	17
FEENTERtpp	Enterochelin transport (secretion)	h_p + enter_c -> h_c + enter_p		43281	22
FEENTERtex	Enterochelin transport (secretion periplasm)	h_p + enter_p -> h_c + enter_e		53739.1	22
PTRCt2pp	Putrescine transport in via proton symport	ptrc_p + h_p -> h_c + ptrc_c		48960.5	22
GGGABAH	Gamma-glutamyl-gamma-aminobutyric acid hydrolase	gg4abut_c + h2o_c -> glu__L_c + 4abut_c	3.5.1.94	28012.3	111.869
FRULYSK	Fructoselysine Kinase	atp_c + frulys_c -> h_c + frulysp_c + adp_c	2.7.1.218	28331.1	14.8048
FDMO6	FMNH2-dependent monooxygenase (sulfoacetate)	sulfac_c + o2_c + fmnh2_c -> h_c + glx_c + so3_c + h2o_c + fmn_c	1.14.14.5	41735.1	0.86
SULFACabcpp	Sulfoacetate transport via ABC system (periplasm)	atp_c + h2o_c + sulfac_p -> h_c + sulfac_c + adp_c + pi_c	3.6.3.-	91182.9	95.1958
ETHSO3tex_f	Ethanesulfonate transport via diffusion (extracellular to periplasm)	ethso3_e -> ethso3_p		39959.5	100000000
BUTSO3tex_f	Butanesulfonate transport via diffusion (extracellular to periplasm)	butso3_e -> butso3_p		39959.5	100000000
LIPOtex_f	Lipoate transport via diffusion (extracellular to periplasm)	lipoate_e -> lipoate_p		39959.5	100000000
CYANSTpp	Cyanide sulfurtransferase (periplasmic)	cyan_p + tsul_p -> tcynt_p + h_p + so3_p	2.8.1.1	11475	230
MCPST	3-mercaptopyruvate sulfurtransferase	cyan_c + mercppyr_c -> h_c + tcynt_c + pyr_c	2.8.1.2	30810.9	12.5
PHEMEabcpp	Protoheme transport via ABC system (periplasm)	atp_c + h2o_c + pheme_c -> h_c + pheme_p + adp_c + pi_c	3.6.3.41	99926.3	95.1958
GALBDtex_f	Beta D-galactose transport via diffusion (extracellular to periplasm)	gal_bD_e -> gal_bD_p		39959.5	100000000
LIPAHT2ex	Core oligosaccharide lipid A:hexadecanoate transferase (n-C16:0) (extracellular membrane)	h_e + colipa_e + hdca_e -> hacolipa_e + h2o_e	2.3.1.251	21768.9	46.809
LIPAHTex	Lipid A:hexadecanoate transferase (n-C16:0) (extracellular membrane)	h_e + lipa_e + hdca_e -> halipa_e + h2o_e	2.3.1.251	21768.9	46.809
ECAP1pp	Enterobacterial common antigen polymerase (periplasm)	2 unagamuf_p -> udcpdp_p + h_p + eca2und_p	2.4.1.-	90985.7	18.3185
UDCPDPpp	Undecaprenyl-diphosphatase (periplasm)	udcpdp_p + h2o_p -> h_p + udcpp_p + pi_p	3.6.1.27	27058.9	9
ECAP2pp	Enterobacterial common antigen polymerase (periplasm)	unagamuf_p + eca2und_p -> udcpdp_p + h_p + eca3und_p	2.4.1.-	90985.7	18.3185
ECA4OALpp	Enterobacterial common antigen (x4) O-antigen ligase (periplasm)	eca4und_p + colipa_p -> udcpdp_p + h_p + eca4colipa_p	2.4.1.-	46876.4	18.3185
FE3Ri	Fe(III) reduction	fadh2_c + 2 fe3_c -> 2 h_c + 2 fe2_c + fad_c	1.16.1.3, 1.5.1.41	26241.2	17.37
SULFACtex_f	Sulfoaceate transport via diffusion (extracellular to periplasm)	sulfac_e -> sulfac_p		39959.5	100000000
NODOy	Nitric oxide dioxygenase	2 o2_c + 2 no_c + nadph_c -> h_c + nadp_c + 2 no3_c	1.14.12.17	43866.4	670
GALM2pp	Aldose-1-epimerase	gal_bD_p -> gal_p	5.1.3.3	38189.2	12000
CU1abcpp	Copper (Cu +1) ABC transporter (periplasm)	atp_c + h2o_c + cu_c -> h_c + adp_c + pi_c + cu_p	3.6.3.54	87870.7	95.1958
HG2abcpp	Mercury (Hg+2) ABC transporter (periplasm)	hg2_c + atp_c + h2o_c -> h_c + adp_c + pi_c + hg2_p	3.6.3.5	76837.9	300
GLCTR3	Glucosyltransferase III (LPS core synthesis)	ggagicolipa_c + udpg_c -> h_c + gggagicolipa_c + udp_c	2.4.1.58	39039.2	4.35755
HEPT4	Heptosyltransferase IV (LPS core synthesis)	adphep_LD_c + gggagicolipa_c -> h_c + adp_c + colipa_c	2.4.1.56	41728.2	18.3185
LA4NTpp	4-amino-4-deoxy-L-arabinotransferase (LPS lipid A modification, periplasmic face of membrane))	colipa_p + uLa4n_p -> udcpp_p + acolipa_p	2.4.2.43	62540.9	24.0531
NODOx	Nitric oxide dioxygenase	2 o2_c + 2 no_c + nadh_c -> h_c + nad_c + 2 no3_c	1.14.12.17	43866.4	360
NOtex_f	Nitric oxide transport via diffusion (extracellular to periplasm)	no_e -> no_p		39959.5	100000000
NHFRBO	NADH:flavorubredoxin oxidoreductase	h_c + 2 no_c + nadh_c -> nad_c + n2o_c + h2o_c	1.18.1.-	95616.9	316.15
N2Otex_f	Nitrious oxide transport via diffusion (extracellular to periplasm)	n2o_e -> n2o_p		39959.5	100000000
CRNt8pp	L-carnitine/D-carnitine antiporter (periplasm)	crn_p + crn__D_c -> crn__D_p + crn_c		56585.8	22
CRNt2rpp_f	L-carnitine outward transport (H+ antiport)	h_p + crn_p -> h_c + crn_c		54844.3	22
CRNDt2rpp_f	D-carnitine outward transport (H+ antiport)	h_p + crn__D_p -> h_c + crn__D_c		54844.3	22
CTBTt2rpp_f	Cronobetaine outward transport (H+ antiport)	ctbt_p + h_p -> h_c + ctbt_c		54844.3	22
42A12BOOXpp	4-(2-Aminoethyl)-1,2-benzenediol:oxygen oxidoreductase(deaminating)(flavin-containing)	h2o_p + o2_p + dopa_p -> nh4_p + 34dhpac_p + h2o2_p	1.4.3.21	84375.9	86.0333
TYROXDApp	Tyramine:oxygen oxidoreductase(deaminating)(flavin-containing) (periplasm)	h2o_p + o2_p + tym_p -> nh4_p + h2o2_p + 4hoxpacd_p	1.4.3.21	84375.9	2.775
PEAMNtex_f	Phenethylamine transport via diffusion (extracellular to periplasm)	peamn_e -> peamn_p		39959.5	100000000
PACALDtex_f	Phenethylacetaldehyde transport via diffusion (extracellular to periplasm)	pacald_e -> pacald_p		39959.5	100000000
NTRIR4pp	Nitrite Reductase (Menaquinole-8, periplasm)	2 h_p + no2_p + 3 mql8_c -> 2 h2o_p + nh4_p + 3 mqn8_c	1.7.2.2	133969	700
NTRIR3pp	Nitrite Reductase (Ubiquinole-8, periplasm)	2 h_p + no2_p + 3 q8h2_c -> 2 h2o_p + nh4_p + 3 q8_c	1.7.2.2	133969	700
INOSTt4pp	Na+/myo-inositol symporter (periplasm)	na1_p + inost_p -> inost_c + na1_c		62083.4	22
AGM3PA	N-Acetyl-D-glucosamine(anhydrous)N-Acetylmuramyl-tripeptide amidase	anhgm3p_c + h2o_c -> anhgm_c + LalaDgluMdap_c	3.5.1.28	20535.5	25
CYANtex_f	Cyanide transport via diffusion (extracellular to periplasm)	cyan_e -> cyan_p		39959.5	100000000
SO3tex_f	Sulfite transport via diffusion (extracellular to periplasm)	so3_e -> so3_p		39959.5	100000000
TCYNTtex_f	Thiocyanate transport via diffusion (extracellular to periplasm)	tcynt_e -> tcynt_p		39959.5	100000000
ACANTHAT	Acetyl-CoA:anthranilate acetyltransferase	accoa_c + anth_c -> acanth_c + coa_c	2.3.1.118	32273.7	32.4876
METSOX1tex_f	L-methionine S-oxide diffusion (extracellular)	metsox_S__L_e -> metsox_S__L_p		39959.5	100000000
METSOX2tex_f	L-methionine R-oxide diffusion (extracellular)	metsox_R__L_e -> metsox_R__L_p		39959.5	100000000
3UMPtex_f	3UMP transport via diffusion (extracellular to periplasm)	3ump_e -> 3ump_p		39959.5	100000000
3GMPtex_f	3GMP transport via diffusion (extracellular to periplasm)	3gmp_e -> 3gmp_p		39959.5	100000000
METSOXR1	L-methionine-S-oxide reductase	trdrd_c + metsox_S__L_c -> met__L_c + trdox_c + h2o_c	1.8.4.11	68243.5	0.048
METSOXR2	L-methionine-R-sulfoxide reductase	trdrd_c + metsox_R__L_c -> met__L_c + trdox_c + h2o_c	1.8.4.12, 1.8.4.14	30448.1	3.455
DAPAL	2,3-diaminopropionate amonnia lyase	23dappa_c + h2o_c -> 2 nh4_c + pyr_c	4.3.1.15	43326.4	24.6
AMPTASECG	Alanyl aminopeptidase (cys-gly)	cgly_c + h2o_c -> cys__L_c + gly_c	3.4.11.1	63221.7	38.7533
DOPAtex_f	Dopamine transport via diffusion (extracellular to periplasm)	dopa_e -> dopa_p		39959.5	100000000
4HOXPACDtex_f	4-hydroxyphenylacetaldehyde transport via diffusion (extracellular to periplasm)	4hoxpacd_e -> 4hoxpacd_p		39959.5	100000000
LACZpp	B-galactosidase	h2o_p + lcts_p -> gal_p + glc__D_p	3.2.1.21	83457.3	11.7
GPDDA1pp	Glycerophosphodiester phosphodiesterase (Glycerophosphocholine)	h2o_p + g3pc_p -> h_p + chol_p + glyc3p_p	3.1.4.46	40842.1	3.2
GPDDA5pp	Glycerophosphodiester phosphodiesterase (Glycerophosphoinositol)	h2o_p + g3pi_p -> h_p + inost_p + glyc3p_p	3.1.4.46	40842.1	3.2
ETHAtex_f	Ethanolamine transport via diffusion (extracellular)	etha_e -> etha_p		39959.5	100000000
G3PStex_f	Glycerophosphserine transport via diffusion (extracellular to periplasm)	g3ps_e -> g3ps_p		39959.5	100000000
FLVR	Flavin reductase	h_c + ribflv_c + nadph_c -> nadp_c + rbflvrd_c	1.8.1.2	78243.6	263.208
FDMO2	FMNH2-dependent monooxygenase (methanesulfonate)	o2_c + fmnh2_c + mso3_c -> h_c + fald_c + so3_c + h2o_c + fmn_c	1.14.14.5	41735.1	0.86
LALGP	L-alanyl-gamma-L-glutamate peptidase	h2o_c + LalaLglu_c -> glu__L_c + ala__L_c	3.4.13.18	52913.9	0.7
AGM4PApp	N-Acetyl-D-glucosamine(anhydrous)N-Acetylmuramyl-tetrapeptide amidase (periplasm)	h2o_p + anhgm4p_p -> LalaDgluMdapDala_p + anhgm_p	3.5.1.28	39024.9	25
AGM4PA	N-Acetyl-D-glucosamine(anhydrous)N-Acetylmuramyl-tetrapeptide amidase	anhgm4p_c + h2o_c -> LalaDgluMdapDala_c + anhgm_c	3.5.1.28	20535.5	25
RNDR3b	Ribonucleoside-diphosphate reductase (CDP) (glutaredoxin)	grxrd_c + cdp_c -> h2o_c + dcdp_c + grxox_c	1.17.4.1	130895	8.115
RNDR4b	Ribonucleoside-diphosphate reductase (UDP) (glutaredoxin)	grxrd_c + udp_c -> dudp_c + h2o_c + grxox_c	1.17.4.1	130895	8.115
ACGAL1Ptex_f	N-acetyl-D-galactosamine 1-phosphate transport via diffusion (extracellular to periplasm)	acgal1p_e -> acgal1p_p		39959.5	100000000
ACGALtex_f	N-acetyl-D-galactosamine transport via diffusion (extracellular to periplasm)	acgal_e -> acgal_p		39959.5	100000000
GLCUR1Ptex_f	D-glucuronate 1-phosphate transport via diffusion (extracellular to periplasm)	glcur1p_e -> glcur1p_p		39959.5	100000000
UDPGLCURtex_f	UDP-D-glucuronate transport via diffusion (extracellular to periplasm)	udpglcur_e -> udpglcur_p		39959.5	100000000
UDPGALPpp	UDPgalactose pyrophosphohydrolase	h2o_p + udpgal_p -> gal1p_p + 2 h_p + ump_p	3.6.1.45	60822.1	405
UACGAMPpp	UDP-N-acetyl-D-glucosamine pyrophosphohydrolase (periplasm)	h2o_p + uacgam_p -> 2 h_p + acgam1p_p + ump_p	3.6.1.45	60822.1	405
UACGALPpp	UDP-N-acetyl-D-galactosamine pyrophosphohydrolase (periplasm)	h2o_p + udpacgal_p -> 2 h_p + acgal1p_p + ump_p	3.6.1.45	60822.1	405
UGLCURPpp	UDP-D-glucuronate pyrophosphohydrolase (periplasm)	h2o_p + udpglcur_p -> 2 h_p + glcur1p_p + ump_p	3.1.3.5, 3.6.1.45	60822.1	207.42
FEROpp	Ferroxidase	4 fe2_p + 4 h_p + o2_p -> 2 h2o_p + 4 fe3_p	1.16.3.1	37524.5	3.91
ISETACabcpp	Isethionate transport via ABC system (periplasm)	isetac_p + atp_c + h2o_c -> h_c + adp_c + pi_c + isetac_c	3.6.3.-, 3.6.3.36	91759.6	95.1958
ISETACtex_f	Isethionate transport via diffusion (extracellular to periplasm)	isetac_e -> isetac_p		39959.5	100000000
UDPGtex_f	UDPglucose transport via diffusion (extracellular to periplasm)	udpg_e -> udpg_p		39959.5	100000000
UDPGALtex_f	UDPgalactose transport via diffusion (extracellular to periplasm)	udpgal_e -> udpgal_p		39959.5	100000000
ACGAM1Ptex_f	N-acetyl-D-glucosamine 1-phosphate transport via diffusion (extracellular to periplasm)	acgam1p_e -> acgam1p_p		39959.5	100000000
UACGAMtex_f	UDP-N-acetyl-D-glucosamine transport via diffusion (extracellular to periplasm)	uacgam_e -> uacgam_p		39959.5	100000000
UDPACGALtex_f	UDP-N-acetyl-D-galactosamine transport via diffusion (extracellular to periplasm)	udpacgal_e -> udpacgal_p		39959.5	100000000
AM4PCP	Anhydrous-N-Acetylmuramyl-tetrapeptide L,D-carboxypeptidase	anhm4p_c + h2o_c -> anhm3p_c + ala__D_c	3.4.17.13	33566.6	160
AM3PA	Anhydrous-N-Acetylmuramyl-tripeptide amidase	anhm3p_c + h2o_c -> anhm_c + LalaDgluMdap_c	3.5.1.28	20535.5	25
UM4PCP	UDP-N-acetylmuramoyl-L-alanyl-D-gamma-glutamyl-meso-2,6-diaminopimelate-D-alanine L,D-carboxypeptidase	um4p_c + h2o_c -> ugmd_c + ala__D_c	3.4.17.13	33566.6	160
CBLAT_f	Cob(I)alamin adenosyltransferase	h_c + cbl1_c + atp_c -> adocbl_c + pppi_c	2.5.1.17	21998.2	0.05
MSO3abcpp	Methanesulfonate transport via ABC system (periplasm)	atp_c + h2o_c + mso3_p -> h_c + adp_c + pi_c + mso3_c	3.6.3.-	91182.9	95.1958
MSO3tex_f	Methanesulfonate transport via diffusion (extracellular to periplasm)	mso3_e -> mso3_p		39959.5	100000000
TDP	Thiamin pyrophosphatase	thmpp_c + h2o_c -> h_c + pi_c + thmmp_c	3.6.1.-	17432.4	90.1318
3PEPTabcpp	Tripeptide (LalaDgluMdap) transport via ABC system (periplasm)	LalaDgluMdap_p + atp_c + h2o_c -> h_c + adp_c + pi_c + LalaDgluMdap_c		203044	22
4PEPTabcpp	Tetrapeptide (LalaDgluMdapDala) transport via ABC system (periplasm)	atp_c + h2o_c + LalaDgluMdapDala_p -> h_c + adp_c + pi_c + LalaDgluMdapDala_c		204229	22
AGM3Pt2pp	GlcNAc-anhMurNAc tripeptide transport in via proton symport (periplasm)	h_p + anhgm3p_p -> h_c + anhgm3p_c		53243.9	22
AGM4Pt2pp	GlcNAc-anhMurNAc tetrapeptide transport in via proton symport (periplasm)	h_p + anhgm4p_p -> h_c + anhgm4p_c		53243.9	22
AGMt2pp	GlcNAc-anhMurNAc transport in via proton symport (periplasm)	h_p + anhgm_p -> h_c + anhgm_c		53243.9	22
FEOXAMR1	Ferroxamine reductase	fadh2_c + 2 feoxam_c -> 2 h_c + 2 fe2_c + 2 feoxam_un_c + fad_c		30111.9	22
FEOXAMR2	Ferroxamine reductase	2 feoxam_c + fmnh2_c -> 2 h_c + 2 fe2_c + fmn_c + 2 feoxam_un_c		30111.9	22
FEOXAMR3	Ferroxamine reductase	2 feoxam_c + rbflvrd_c -> 2 h_c + 2 fe2_c + ribflv_c + 2 feoxam_un_c		30111.9	22
PTHRpp	Phospho-L-threonine phosphatase (periplasmic)	h2o_p + thrp_p -> thr__L_p + pi_p	3.1.3.1, 3.1.3.2	37769.9	67
ARABDI_f	L-fucose isomerase	arab__D_c -> rbl__D_c	5.3.1.3	64974.7	0.1823
AGt3	Silver transport out via proton antiport	h_e + ag_c -> h_c + ag_e		221472	22
CD2t3pp	Cadmium (Cd+2) transport out via proton antiport (periplasm)	cd2_c + h_p -> h_c + cd2_p		33802	22
ZNabcpp	Zinc (Zn+2) transport via ABC system (periplasm)	zn2_p + atp_c + h2o_c -> h_c + adp_c + pi_c + zn2_c	3.6.3.-	89335	95.1958
SKMt2pp	Shikimate transport in via proton symport (periplasm)	h_p + skm_p -> h_c + skm_c		47816.1	22
FE2t2pp	Iron (II) transport in via proton symport (periplasm)	fe2_p + h_p -> h_c + fe2_c		44192.6	22
R5PPpp	Ribose 5-phosphate phosphatase	h2o_p + r5p_p -> rib__D_p + pi_p	3.1.3.1, 3.1.3.2	37769.9	67
PSP_Lpp	Phospho-L-serine phosphatase (periplasmic)	h2o_p + pser__L_p -> ser__L_p + pi_p	3.1.3.1, 3.1.3.2	37769.9	37.55
TYRPpp	Phospho-L-tyrosine phosphatase (periplasmic)	h2o_p + tyrp_p -> tyr__L_p + pi_p	3.1.3.2	26102.6	62.4
GLYC2Ptex_f	Glycerol-2-phosphate transport via diffusion (extracellular to periplasm)	glyc2p_e -> glyc2p_p		39959.5	100000000
PSERtex_f	Phospho-L-serine transport via diffusion (extracellular to periplasm)	pser__L_e -> pser__L_p		39959.5	100000000
R5Ptex_f	Ribose 5-phosphate transport via diffusion (extracellular to periplasm)	r5p_e -> r5p_p		39959.5	100000000
THRPtex_f	Phospho-L-threonine transport via diffusion (extracellular to periplasm)	thrp_e -> thrp_p		39959.5	100000000
TYRPtex_f	Phopho-L-tyrosine transport via diffusion (extracellular to periplasm)	tyrp_e -> tyrp_p		39959.5	100000000
PAPSR2	Phosphoadenylyl-sulfate reductase (glutaredoxin)	paps_c + grxrd_c -> 2 h_c + so3_c + pap_c + grxox_c	1.8.4.8	41969.4	3.5
GRXR	Glutaredoxin reductase	2 gthrd_c + grxox_c -> grxrd_c + gthox_c		14012.4	22
RNDR1b	Ribonucleoside-diphosphate reductase (ADP) (glutaredoxin)	adp_c + grxrd_c -> dadp_c + h2o_c + grxox_c	1.17.4.1	130895	8.115
RNDR2b	Ribonucleoside-diphosphate reductase (GDP) (glutaredoxin)	grxrd_c + gdp_c -> dgdp_c + h2o_c + grxox_c	1.17.4.1	130895	8.115
FACOAE181	Fatty-acid-CoA thioesterase (octadecenoate)	odecoa_c + h2o_c -> h_c + ocdcea_c + coa_c	3.1.2.-	31965.3	39.2617
FACOAE160	Fatty-acid-CoA thioesterase (hexadecanoate)	h2o_c + pmtcoa_c -> h_c + hdca_c + coa_c	3.1.2.-	31965.3	3.7
FACOAE140	Fatty-acid-CoA thioesterase (tetradecanoate)	tdcoa_c + h2o_c -> h_c + ttdca_c + coa_c	3.1.2.-	31965.3	6.2
AAMYL	Alpha-amylase	14glucan_c -> malthx_c	3.2.1.1	56637.6	132
AAMYLpp	Alpha-amylase (periplasm)	14glucan_p -> malthx_p	3.2.1.1	75710.3	132
FACOAL80t2pp	Fatty-acid-CoA ligase (octanoate transport via vectoral Co-A coupling)	h_p + atp_c + octa_p + coa_c -> h_c + occoa_c + ppi_c + amp_c	6.2.1.3	61550.7	0.029
PPGPPDP	Guanosine-3',5'-bis(diphosphate) 3'-diphosphatase	h2o_c + ppgpp_c -> gdp_c + ppi_c	3.1.7.2	79340.1	2.985
CPGNabcpp	Coprogen transport via ABC system (periplasm)	atp_c + h2o_c + cpgn_p -> h_c + adp_c + pi_c + cpgn_c	3.6.3.34	132268	95.1958
CITtex_f	Citrate transport via diffusion (extracellular to periplasm)	cit_e -> cit_p		39959.5	100000000
ACGAtex_f	N-Acetyl-D-glucosamine transport via diffusion (extracellular to periplasm)	acgam_e -> acgam_p		39959.5	100000000
DDCAtexi	Fatty acid (dodecanoate) transport via facilitated irreversible diffusion (extracellular to periplasm)	ddca_e -> ddca_p		48540	100000000
TTDCAtexi	Tetradecanoate transport via facilitated irreversible diffusion (extracellular to periplasm)	ttdca_e -> ttdca_p		48540	100000000
HDCAtexi	Hexadecanoate transport via facilitated irreversible diffusion (extracellular to periplasm)	hdca_e -> hdca_p		48540	100000000
23PDE2pp	2',3'-cyclic-nucleotide phosphodiesterase (UMP) (periplasm)	h2o_p + 23cump_p -> h_p + 3ump_p	3.1.4.16	70830	7.63
23PDE4pp	2',3'-cyclic-nucleotide phosphodiesterase (CMP) (periplasm)	h2o_p + 23ccmp_p -> h_p + 3cmp_p	3.1.4.16	70830	7.63
23PDE9pp	2',3'-cyclic-nucleotide phosphodiesterase (GMP) (periplasm)	h2o_p + 23cgmp_p -> h_p + 3gmp_p	3.1.4.16	70830	1.97
SARCOX	Sarcosine oxidase	o2_c + h2o_c + sarcs_c -> fald_c + gly_c + h2o2_c	1.5.3.-	40900.8	25.025
MN6PP	Mannose 6-phosphate phosphatase	h2o_c + man6p_c -> pi_c + man_c	3.1.3.23	28542.1	0.012
3KGK	3-keto-L-gulonate kinase	atp_c + 3dhguln_c -> h_c + 3dhgulnp_c + adp_c	2.7.1.53	55153.3	14.8048
F6PP	D-fructose 6-phosphate phosphatase	h2o_c + f6p_c -> fru_c + pi_c	3.1.3.23	26725	2.817
GDPMNH	GDP-mannose mannosyl hydrolase	gdpmann_c + h2o_c -> h_c + gdp_c + man_c	3.6.1.-	18272.9	151
FACOAL60t2pp	Fatty-acid-CoA ligase (hexanoate transport via vectoral Co-A coupling)	h_p + atp_c + hxa_p + coa_c -> h_c + ppi_c + hxcoa_c + amp_c	6.2.1.3	61550.7	0.029
IDONt2rpp_f	L-idonate transport via proton symport, reversible (periplasm)	h_p + idon__L_p -> h_c + idon__L_c	3.6.3	46040.2	59.3676
ILEabcpp	L-isoleucine transport via ABC system (periplasm)	atp_c + ile__L_p + h2o_c -> h_c + adp_c + pi_c + ile__L_c		172988	22
INDOLEt2pp	Indole transport via proton symport, irreversible (periplasm)	h_c + indole_c -> h_p + indole_p		206471	22
INSt2pp	Inosine transport in via proton symport (periplasm)	h_p + ins_p -> h_c + ins_c		45333.7	22
LYXt2pp	L-Lyxose transport via proton symport (periplasm)	h_p + lyx__L_p -> h_c + lyx__L_c		37318.9	22
GDPDPK	GDP diphosphokinase	atp_c + gdp_c -> h_c + ppgpp_c + amp_c	2.7.6.5	81606.6	73
OCDCAtexi	Octadecanoate transport via facilitated irreversible diffusion (extracellular to periplasm)	ocdca_e -> ocdca_p		48540	100000000
OCDCEAtexi	Octadecenoate (n-C18:1) transport via facilitated irreversible diffusion (extracellular to periplasm)	ocdcea_e -> ocdcea_p		48540	100000000
G6Ptex_f	Glucose 6-phosphate transport via diffusion (extracellular to periplasm)	g6p_e -> g6p_p		39959.5	100000000
TUNGSabcpp	Tungstate transport via ABC system (periplasm)	atp_c + tungs_p + h2o_c -> h_c + adp_c + pi_c + tungs_c	3.6.3.29	91366.8	95.1958
MOBDabcpp	Molybdate transport via ABC system (periplasm)	atp_c + mobd_p + h2o_c -> h_c + adp_c + pi_c + mobd_c	3.6.3.25, 3.6.3.29	124434	95.1958
MOBDtex_f	Molybdate transport via diffusion (extracellular to periplasm)	mobd_e -> mobd_p		39959.5	100000000
NI2uabcpp	Nickel transport via ABC system (uptake, periplasm)	atp_c + h2o_c + ni2_p -> h_c + ni2_c + adp_c + pi_c	3.6.3.2, 3.6.3.24	140129	95.1958
NI2tex_f	Nickel transport via diffusion (extracellular to periplasm)	ni2_e -> ni2_p		39959.5	100000000
R15BPK	Ribose-1,5-bisphosphokinase	r15bp_c + atp_c -> adp_c + prpp_c	2.7.4.23	20729	23.6
Kabcpp	Potassium ABC transporter (periplasm)	atp_c + h2o_c + k_p -> h_c + adp_c + pi_c + k_c	3.6.3.12	153142	95.1958
LEUabcpp	L-leucine transport via ABC system (periplasm)	atp_c + h2o_c + leu__L_p -> h_c + adp_c + pi_c + leu__L_c		173139	22
L_LACt2rpp_f	L-lactate reversible transport via proton symport (periplasm)	h_p + lac__L_p -> h_c + lac__L_c		59042.6	22
MALt2_2pp	Malate transport via proton symport (2 H) (periplasm)	2 h_p + mal__L_p -> 2 h_c + mal__L_c		45435.1	22
MALt2_3pp	Malate transport via proton symport (3 H) (periplasm)	3 h_p + mal__L_p -> 3 h_c + mal__L_c		46841.8	22
MALTabcpp	Maltose transport via ABC system (periplasm)	malt_p + atp_c + h2o_c -> h_c + malt_c + adp_c + pi_c	3.6.3.19	173558	95.1958
MALTHXabcpp	Maltohexaose transport via ABC system (periplasm)	atp_c + h2o_c + malthx_p -> h_c + adp_c + pi_c + malthx_c	3.6.3.19	173558	95.1958
MALTPTabcpp	Maltopentaose transport via ABC system (periplasm)	atp_c + h2o_c + maltpt_p -> h_c + adp_c + pi_c + maltpt_c	3.6.3.19	173558	95.1958
MALTTRabcpp	Maltotriose transport via ABC system (periplasm)	atp_c + malttr_p + h2o_c -> h_c + adp_c + pi_c + malttr_c	3.6.3.19	173558	95.1958
MALTTTRabcpp	Maltotetraose transport via ABC system (periplasm)	maltttr_p + atp_c + h2o_c -> h_c + adp_c + pi_c + maltttr_c	3.6.3.19	173558	95.1958
MAN6Pt6_2pp	Mannose-6-phosphate transport via phosphate antiport (periplasm)	man6p_p + 2 pi_c -> man6p_c + 2 pi_p		50605.2	22
MANGLYCptspp	2-O-alpha-mannosyl-D-glycerate transport via PEP:Pyr PTS (periplasm)	pep_c + manglyc_p -> man6pglyc_c + pyr_c	2.7.1.195	142309	3204
MELIBt2pp	Melibiose transport in via symport (periplasm)	h_p + melib_p -> h_c + melib_c		49568.5	22
METabcpp	L-methionine transport via ABC system (periplasm)	atp_c + met__L_p + h2o_c -> h_c + adp_c + met__L_c + pi_c	3.6.3.-	90437.5	95.1958
GGPTRCS	Gamma glutamyl putrescine synthase	atp_c + glu__L_c + ptrc_c -> h_c + adp_c + pi_c + ggptrc_c	6.3.1.11	53175.6	5.94
RMNtpp	L-rhamnose transport via proton symport (periplasm)	h_p + rmn_p -> h_c + rmn_c		37318.9	22
SERt4pp	L-serine via sodium symport (periplasm)	na1_p + ser__L_p -> ser__L_c + na1_c		43476.6	22
SUCCt2_3pp	Succintate transport via proton symport (3 H) (periplasm)	3 h_p + succ_p -> 3 h_c + succ_c		46841.8	22
MNLptspp	Mannitol transport via PEP:Pyr PTS (periplasm)	pep_c + mnl_p -> mnl1p_c + pyr_c	2.7.3.9	139359	72.7792
NAt3_1p5pp	Sodium proton antiporter (H:NA is 1.5) (periplasm)	3 h_p + 2 na1_c -> 3 h_c + 2 na1_p		56727	22
NAt3_2pp	Sodium proton antiporter (H:NA is 2) (periplasm)	2 h_p + na1_c -> 2 h_c + na1_p		41354.8	22
NH4tpp_f	Ammonia reversible transport (periplasm)	nh4_p -> nh4_c		44513.7	30000
NMNPtpp	NMN permease (periplasm)	nmn_p -> nmn_c		26995.6	22
NO2t2rpp_f	Nitrite transport in via proton symport, reversible (periplasm)	h_p + no2_p -> h_c + no2_c		39126.9	22
NO3t7pp	Nitrate transport in via nitrite antiport (periplasm)	no3_p + no2_c -> no2_p + no3_c		49790.4	22
ORNabcpp	Ornithine transport via ABC system (periplasm)	atp_c + orn_p + h2o_c -> h_c + adp_c + pi_c + orn_c	3.6.3.21	108107	95.1958
PIuabcpp	Phosphate transport via ABC system (uptake, periplasm)	atp_c + h2o_c + pi_p -> h_c + adp_c + 2 pi_c	3.6.3.27	132436	51.0292
PNTOt4pp	Pantothenate sodium symporter (periplasm)	pnto__R_p + na1_p -> pnto__R_c + na1_c		51715.8	22
FRULYSDG_f	Fructoselysine phosphate deglycase	frulysp_c + h2o_c -> lys__L_c + g6p_c	3.5.-.-	38568.1	105.25
METDabcpp	D-methionine transport via ABC system (periplasm)	atp_c + h2o_c + met__D_p -> h_c + met__D_c + adp_c + pi_c	3.6.3.-	90437.5	95.1958
PROabcpp	L-proline transport via ABC system (periplasm)	atp_c + pro__L_p + h2o_c -> h_c + adp_c + pi_c + pro__L_c	3.6.3.32	117766	0.0973333
PROt2rpp_f	L-proline reversible transport via proton symport (periplasm)	h_p + pro__L_p -> h_c + pro__L_c		52529.4	22
PROt4pp	Na+/Proline-L symporter (periplasm)	na1_p + pro__L_p -> pro__L_c + na1_c		54342.8	22
PTRCabcpp	Putrescine transport via ABC system (periplasm)	ptrc_p + atp_c + h2o_c -> h_c + adp_c + pi_c + ptrc_c	3.6.3.31	144371	95.1958
ASNNpp	L-asparaginase	h2o_p + asn__L_p -> nh4_p + asp__L_p	3.5.1.1	36849.5	24
GLUNpp	Glutaminase	h2o_p + gln__L_p -> nh4_p + glu__L_p	3.5.1.1	36849.5	0.33
NTD12	5'-nucleotidase (dIMP)	dimp_c + h2o_c -> pi_c + din_c	3.1.3.5, 3.1.3.89	23815	0.24
FECRMtonex	Ferrichrome transport via ton system (extracellular)	h_p + fecrm_e -> h_c + fecrm_p		150032	22
ADOCBLabcpp	Adenosylcobalamin transport via ABC system (periplasm)	atp_c + adocbl_p + h2o_c -> h_c + adocbl_c + adp_c + pi_c	3.6.3.33	91359.1	0.845
CRNabcpp	L-carnitine transport via ABC system (periplasm)	atp_c + crn_p + h2o_c -> h_c + adp_c + pi_c + crn_c	3.6.3.32	117766	0.0973333
CRNDabcpp	D-carnitine transport via ABC system (periplasm)	crn__D_p + atp_c + h2o_c -> h_c + adp_c + pi_c + crn__D_c	3.6.3.32	117766	0.0973333
DNTPPA	Dihydroneopterin triphosphate pyrophosphatase	h2o_c + ahdt_c -> h_c + dhpmp_c + ppi_c	3.6.1.67	16115.9	11.6
CTBTabcpp	Crotonobetaine transport via ABC system (periplasm)	ctbt_p + atp_c + h2o_c -> h_c + adp_c + ctbt_c + pi_c	3.6.3.32	117766	0.0973333
NTPP9	Nucleoside triphosphate pyrophosphorylase (itp)	h2o_c + itp_c -> h_c + imp_c + ppi_c	3.6.1.66	21038.2	911.7
NTPP10	Nucleoside triphosphate pyrophosphorylase (ditp)	ditp_c + h2o_c -> h_c + dimp_c + ppi_c	3.6.1.66	21038.2	152.4
NTPP11	Nucleoside triphosphate pyrophosphorylase (xtp)	xtp_c + h2o_c -> h_c + ppi_c + xmp_c	3.6.1.66	21038.2	1009
NTD10pp	5'-nucleotidase (XMP)	h2o_p + xmp_p -> xtsn_p + pi_p	3.1.3.2, 3.1.3.5, 3.6.1.45	43462.4	171.947
NTD1pp	5'-nucleotidase (dUMP)	dump_p + h2o_p -> duri_p + pi_p	3.1.3.2, 3.1.3.5, 3.6.1.45	43462.4	171.947
NTD2pp	5'-nucleotidase (UMP)	h2o_p + ump_p -> uri_p + pi_p	3.1.3.5	45454	1.2
NTD3pp	5'-nucleotidase (dCMP)	h2o_p + dcmp_p -> dcyt_p + pi_p	3.1.3.5	43462.4	0.23
NTD4pp	5'-nucleotidase (CMP)	h2o_p + cmp_p -> cytd_p + pi_p	3.1.3.5	45454	202
NTD5pp	5'-nucleotidase (dTMP)	h2o_p + dtmp_p -> thymd_p + pi_p	3.1.3.5	43462.4	0.195
NTD6pp	5'-nucleotidase (dAMP)	h2o_p + damp_p -> pi_p + dad_2_p	3.1.3.5	43462.4	0.3
NTD7pp	5'-nucleotidase (AMP)	h2o_p + amp_p -> adn_p + pi_p	3.1.3.5, 3.6.1.45	45454	577.5
NTD9pp	5'-nucleotidase (GMP)	h2o_p + gmp_p -> gsn_p + pi_p	3.1.3.5	45454	11
PEAMNOpp	Phenethylamine oxidase	peamn_p + h2o_p + o2_p -> nh4_p + pacald_p + h2o2_p	1.4.3.21	84375.9	12.4
GAL1PPpp	D-galactose 1-phosphatase	h2o_p + gal1p_p -> gal_p + pi_p	3.1.3.10	45681.5	0.0348
H2O2tex_f	Hydrogen peroxide transport via diffusion (external)	h2o2_e -> h2o2_p		39959.5	100000000
ARGDCpp	Arginine decarboxylase	h_p + arg__L_p -> agm_p + co2_p	4.1.1.19	73896.2	2.29667
ALLPI_f	Allose 6-phosphate isomerase	all6p_c -> allul6p_c	5.3.1.6	16072.9	2100
ALLK	Allose kinase	all__D_c + atp_c -> h_c + adp_c + all6p_c	2.7.1.55	33820	14.8048
ALLULPE_f	Allulose 6-phosphate epimerase	allul6p_c -> f6p_c	5.1.3.-	26108.5	9201.81
ADEtex_f	Adenine transport via diffusion (extracellular to periplasm)	ade_e -> ade_p		39959.5	100000000
ADNtex_f	Adenosine transport via diffusion (extracellular to periplasm)	adn_e -> adn_p		33587.9	100000000
AGMtex_f	Agmatine transport via diffusion (extracellular to periplasm)	agm_e -> agm_p		39959.5	100000000
ALAtex_f	L-alanine transport via diffusion (extracellular to periplasm)	ala__L_e -> ala__L_p		39959.5	100000000
BALAtex_f	Beta-alanine transport via diffusion (extracellular to periplasm)	ala_B_e -> ala_B_p		39959.5	100000000
DALAtex_f	D-Alanine transport via diffusion (extracellular to periplasm)	ala__D_e -> ala__D_p		39959.5	100000000
AMPtex_f	AMP transport via diffusion (extracellular to periplasm)	amp_e -> amp_p		39959.5	100000000
ARBtex_f	L-arabinose transport via diffusion (extracellular to periplasm)	arab__L_e -> arab__L_p		39959.5	100000000
ARGtex_f	L-arginine transport via diffusion (extracellular to periplasm)	arg__L_e -> arg__L_p		39959.5	100000000
ASCBtex_f	L-ascorbate transport via diffusion (extracellular to periplasm)	ascb__L_e -> ascb__L_p		39959.5	100000000
FACOAL100t2pp	Fatty-acid-CoA ligase (decanoate transport via vectoral Co-A coupling)	h_p + atp_c + coa_c + dca_p -> h_c + ppi_c + dcacoa_c + amp_c	6.2.1.3	61550.7	0.029
RIBabcpp	D-ribose transport via ABC system (periplasm)	atp_c + rib__D_p + h2o_c -> h_c + rib__D_c + adp_c + pi_c	3.6.3.17	139597	95.1958
GPDDA3pp	Glycerophosphodiester phosphodiesterase (Glycerophosphoserine)	h2o_p + g3ps_p -> h_p + ser__L_p + glyc3p_p	3.1.4.46	40842.1	2.8
GPDDA4pp	Glycerophosphodiester phosphodiesterase (Glycerophosphoglycerol)	h2o_p + g3pg_p -> h_p + glyc_p + glyc3p_p	3.1.4.46	40842.1	3.3
GPDDA2pp	Glycerophosphodiester phosphodiesterase (Glycerophosphoethanolamine)	h2o_p + g3pe_p -> h_p + glyc3p_p + etha_p	3.1.4.46	40842.1	1.1
FACOAL120t2pp	Fatty-acid-CoA ligase (dodecanoate transport via vectoral Co-A coupling)	h_p + atp_c + ddca_p + coa_c -> h_c + ddcacoa_c + ppi_c + amp_c	6.2.1.3	61550.7	0.029
FACOAL140t2pp	Fatty-acid-CoA ligase (tetradecanoate transport via vectoral Co-A coupling)	h_p + atp_c + ttdca_p + coa_c -> h_c + tdcoa_c + ppi_c + amp_c	6.2.1.3	61550.7	0.029
FE3HOXtonex	Fe(III)hydroxamine transport via ton system (extracellular)	h_p + fe3hox_e -> h_c + fe3hox_p		150032	22
CU2abcpp	Copper (Cu+2) ABC transporter (periplasm)	atp_c + h2o_c + cu2_c -> h_c + cu2_p + adp_c + pi_c	3.6.3.5	76837.9	300
COBALT2abcpp	Cobalt (Co+2) ABC transporter (periplasm)	atp_c + cobalt2_c + h2o_c -> h_c + adp_c + pi_c + cobalt2_p	3.6.3.5	76837.9	300
NI2abcpp	Nickle (Ni+2) ABC transporter (periplasm)	ni2_c + atp_c + h2o_c -> h_c + adp_c + pi_c + ni2_p	3.6.3.24	76837.9	95.1958
MG2uabcpp	Magnesium (Mg+2) ABC transporter (ubtake, periplasm)	atp_c + mg2_p + h2o_c -> h_c + mg2_c + adp_c + pi_c	3.6.3.2	99463.7	95.1958
HCYSMT2	Homocysteine Methyltransferase	hcys__L_c + mmet_c -> h_c + 2 met__L_c	2.1.1.10	33422	0.38
MMETtex_f	S-methyl-L-methionine transport via diffusion (extracellular to periplasm)	mmet_e -> mmet_p		39959.5	100000000
FE3tex_f	Iron (III) transport via diffusion (extracellular to periplasm)	fe3_e -> fe3_p		39959.5	100000000
MG2tex_f	Magnesium (Mg+2) transport via diffusion (extracellular to periplasm)	mg2_e -> mg2_p		39959.5	100000000
Zn2tex_f	Zinc (Zn+2) transport via diffusion (extracellular to periplasm)	zn2_e -> zn2_p		39959.5	100000000
MMETt2pp	S-methylmethionine permease (periplasm)	h_p + mmet_p -> h_c + mmet_c		50524.5	22
CD2tex_f	Cadmium (Cd+2) transport via diffusion (extracellular to periplasm)	cd2_e -> cd2_p		39959.5	100000000
GLNabcpp	L-glutamine transport via ABC system (periplasm)	atp_c + gln__L_p + h2o_c -> h_c + adp_c + pi_c + gln__L_c	3.6.3.-	78247.2	95.1958
GLUabcpp	L-glutamate transport via ABC system (periplasm)	atp_c + h2o_c + glu__L_p -> h_c + adp_c + pi_c + glu__L_c	3.6.3.21	112441	95.1958
GLUABUTt7pp_f	4-aminobutyrate/glutamate antiport (periplasm)	4abut_c + glu__L_p -> 4abut_p + glu__L_c		55075.2	22
GLUt2rpp_f	L-glutamate transport via proton symport, reversible (periplasm)	h_p + glu__L_p -> h_c + glu__L_c		47157.9	22
GLUt4pp	Na+/glutamate symport (periplasm)	na1_p + glu__L_p -> glu__L_c + na1_c		42424.1	22
GLYALDtpp_f	Glyceraldehyde facilitated diffusion (periplasm)	glyald_p -> glyald_c		29779.2	100000000
ACGK	Acetylglutamate kinase	atp_c + acglu_c -> adp_c + acg5p_c	2.7.2.8	27158.9	38.25
LCTSt3ipp	Lactose transport via proton aniport (periplasm)	lcts_c + h_p -> h_c + lcts_p		42664.8	22
ARBt3ipp	L-arabinose transport via proton antiport (periplasm)	h_p + arab__L_c -> h_c + arab__L_p		42537.2	22
14GLUCANabcpp	1,4-alpha-D-glucan transport via ABC system (periplasm)	14glucan_p + atp_c + h2o_c -> h_c + adp_c + pi_c + 14glucan_c	3.6.3.19	173558	95.1958
14GLUCANtexi	1,4-alpha-D-glucan transport via diffusion (extracellular to periplasm) irreversible	14glucan_e -> 14glucan_p	2.4.1.161	49910.6	100000000
DHPTPE_f	Dihydroneopterin triphosphate 2'-epimerase	ahdt_c -> dhmptp_c	5.1.99.-	14081.6	933.676
NADPHQR2	NADPH Quinone Reductase (Ubiquinone-8)	h_c + q8_c + nadph_c -> q8h2_c + nadp_c		21890.2	22
NADPHQR3	NADPH Quinone Reductase (Menaquinone-8)	h_c + mqn8_c + nadph_c -> nadp_c + mql8_c		21890.2	22
NADPHQR4	NADPH Quinone Reductase (2-Demethylmenaquinone-8)	h_c + 2dmmq8_c + nadph_c -> nadp_c + 2dmmql8_c		21890.2	22
GLBRAN2	1,4-alpha-glucan branching enzyme (glycogen -> bglycogen)	glycogen_c -> bglycogen_c	2.4.1.18	84334.2	0.15
ASR	Arsenate reductase	2 gthrd_c + aso4_c -> aso3_c + h2o_c + gthox_c	1.20.4.1	40184.2	0.3
ASO3tex_f	Arsenite transport via diffusion (extracellular to periplasm)	aso3_e -> aso3_p		39959.5	100000000
MANGLYCtex_f	2-O-alpha-mannosyl-D-glycerate transport via diffusion (extracellular to periplasm)	manglyc_e -> manglyc_p		39959.5	100000000
FRUURt2rpp_f	D-fructuronate transport via proton symport, reversible (periplasm)	h_p + fruur_p -> h_c + fruur_c		47136.8	22
FRUURtex_f	D-fructuronate transport via diffusion (extracellular)	fruur_e -> fruur_p		39959.5	100000000
ECAtpp	Enterobacterial common antigen transferase (flippase, cytoplasm to periplasm)	unagamuf_c -> unagamuf_p		44958.6	22
O16AT	Rhamanosyl-N-acetylglucosamyl-undecaprenyl diphosphate O-acetyltransferase (LPS O16 antigen biosynthesis)	accoa_c + ragund_c -> coa_c + aragund_c	2.3.1.-	21674.4	32.4876
O16GALFT	Galactofuranosyltransferase (LPS O16 antigen biosynthesis)	udpgalfur_c + garagund_c -> h_c + udp_c + gfgaragund_c	2.4.1.-	37755.9	3.23667
O16AUNDtpp	O16 antigen (flippase, cytoplasm to periplasm)	o16aund_c -> o16aund_p		45381.5	22
O16AP1pp	O16 antigen polymerase (periplasm)	2 o16aund_p -> udcpdp_p + h_p + o16a2und_p	2.4.1.-	81178.8	18.3185
GLYCAt2rpp_f	D-glycerate transport via proton symport, reversible (periplasm)	h_p + glyc__R_p -> h_c + glyc__R_c		49074.3	22
GLYCAtex_f	D-glycerate transport via diffusion (extracellular to periplasm)	glyc__R_e -> glyc__R_p		39959.5	100000000
AGM4PCP	N-Acetyl-D-glucosamine(anhydrous)N-Acetylmuramyl-tetrapeptide L,D-carboxypeptidase	anhgm4p_c + h2o_c -> anhgm3p_c + ala__D_c	3.4.17.13	33566.6	160
4PCP	Tetrapeptide L,D-carboxypeptidase	LalaDgluMdapDala_c + h2o_c -> ala__D_c + LalaDgluMdap_c	3.4.17.13	33566.6	160
4PCPpp	Tetrapeptide L,D-carboxypeptidase (periplasm)	h2o_p + LalaDgluMdapDala_p -> LalaDgluMdap_p + ala__D_p	3.4.17.13	21039.2	160
FALDH2_f	Formaldehyde dehydrogenase	nad_c + hmgth_c -> h_c + Sfglutth_c + nadh_c	1.1.1.1, 1.1.1.284	39357.8	11.75
GLYBabcpp	Glycine betaine transport via ABC system (periplasm)	atp_c + h2o_c + glyb_p -> h_c + glyb_c + adp_c + pi_c	3.6.3.32	125698	0.0973333
GLYC3Pt6pp	Glycerol-3-phosphate : phosphate antiporter (periplasm)	pi_c + glyc3p_p -> glyc3p_c + pi_p		50309	22
GLYCLTt4pp	Glycolate transport via sodium symport (periplasm)	na1_p + glyclt_p -> glyclt_c + na1_c		59195.6	22
GLYCtpp_f	Glycerol transport via channel (periplasm)	glyc_c -> glyc_p		29779.2	22
H2Otpp_f	H2O transport via diffusion (periplasm)	h2o_p -> h2o_c		23702.2	100000000
HCINNMt2rpp_f	3-hydroxycinnamic acid transport via proton symport, reversible (periplasm)	h_p + 3hcinnm_p -> h_c + 3hcinnm_c		41549.7	22
HISabcpp	L-histidine transport via ABC system (periplasm)	his__L_p + atp_c + h2o_c -> h_c + adp_c + pi_c + his__L_c	3.6.3.21	108598	95.1958
HISt2rpp_f	L-histidine reversible transport via proton symport (periplasm)	h_p + his__L_p -> h_c + his__L_c		49688.9	22
CBIAT_f	Cobinamide adenyltransferase	h_c + atp_c + cbi_c -> pppi_c + adocbi_c	2.5.1.17	21998.2	0.03
LYSabcpp	L-lysine transport via ABC system (periplasm)	atp_c + h2o_c + lys__L_p -> h_c + adp_c + pi_c + lys__L_c	3.6.3.21	108107	95.1958
COBALT2tex_f	Cobalt (Co+2) transport via diffusion (extracellular to periplasm)	cobalt2_e -> cobalt2_p		39959.5	100000000
PPDOy	Propane-1,2-diol:NADP+ 1-oxidoreductase	h_c + nadph_c + lald__D_c -> 12ppd__R_c + nadp_c	1.1.1.2	37977.3	38.1
NTD12pp	5'-nucleotidase (dIMP) (periplasm)	h2o_p + dimp_p -> din_p + pi_p	3.1.3.5	43462.4	0.24
PPA2	Inorganic triphosphatase	pppi_c + h2o_c -> h_c + pi_c + ppi_c	3.6.1.11	42517	3.46
DIMPtex_f	DIMP transport via diffusion (extracellular to periplasm)	dimp_e -> dimp_p		39959.5	100000000
3NTD7pp	3'-nucleotidase (AMP) (periplasm)	h2o_p + 3amp_p -> adn_p + pi_p	3.1.3.6	60133.5	9.84
3NTD4pp	3'-nucleotidase (CMP) (periplasm)	h2o_p + 3cmp_p -> cytd_p + pi_p	3.1.3.6	56568.1	5.93
3NTD2pp	3'-nucleotidase (UMP) (periplasm)	h2o_p + 3ump_p -> uri_p + pi_p	3.1.3.1, 3.1.3.6, 3.1.4.16	60133.5	16.8233
3NTD9pp	3'-nucleotidase (GMP) (periplasm)	h2o_p + 3gmp_p -> gsn_p + pi_p	3.1.3.1, 3.1.3.6, 3.1.4.16	60133.5	16.8233
23PDE7pp	2',3'-cyclic-nucleotide phosphodiesterase (AMP) (periplasm)	h2o_p + 23camp_p -> h_p + 3amp_p	3.1.4.16	70830	7.63
GALTptspp	Galactitol transport via PEP:Pyr PTS (periplasm)	pep_c + galt_p -> galt1p_c + pyr_c	2.7.1.200	99753.9	3204
GALURt2rpp_f	D-galacturonate transport via proton symport, reversible (periplasm)	h_p + galur_p -> h_c + galur_c		46891.2	22
GLCNt2rpp_f	D-gluconate transport via proton symport, reversible (periplasm)	h_p + glcn_p -> h_c + glcn_c		46389.3	22
GLCptspp	D-glucose transport via PEP:Pyr PTS (periplasm)	pep_c + glc__D_p -> g6p_c + pyr_c	2.7.3.9	151765	73.8
GLCRt2rpp_f	D-glucarate transport via proton symport, reversible (periplasm)	h_p + glcr_p -> h_c + glcr_c		49074.3	22
GLCt2pp	D-glucose transport in via proton symport (periplasm)	h_p + glc__D_p -> h_c + glc__D_c		50981.2	22
GLCURt2rpp_f	D-glucuronate transport via proton symport, reversible (periplasm)	h_p + glcur_p -> h_c + glcur_c		40279.8	22
ACMUMptspp	N-acetylmuramate transport via PEP:Pyr PTS (periplasm)	pep_c + acmum_p -> acmum6p_c + pyr_c	2.7.1.-, 2.7.1.192	140676	3204
HSTPT	Histidinol-phosphate transaminase	glu__L_c + imacp_c -> akg_c + hisp_c	2.6.1.9	39359	426
THDPS	Tetrahydrodipicolinate succinylase	h2o_c + thdp_c + succoa_c -> sl2a6o_c + coa_c	2.3.1.117	29891.2	1.1
ACONMT	Trans-aconitate methyltransferase	amet_c + acon_T_c -> ahcys_c + aconm_c	2.1.1.144	29005.1	0.0524684
XTSNtex_f	Xanthosine transport via diffusion (extracellular to periplasm)	xtsn_e -> xtsn_p		39959.5	100000000
GNK	Gluconokinase	atp_c + glcn_c -> h_c + adp_c + 6pgc_c	2.7.1.12	20273	9.4
HMBS	Hydroxymethylbilane synthase	h2o_c + 4 ppbng_c -> 4 nh4_c + hmbil_c	2.5.1.61	33850.9	0.25
RMK	Rhamnulokinase	atp_c + rml_c -> h_c + adp_c + rml1p_c	2.7.1.5	54067.5	14.8048
FHL	Formate-hydrogen lyase	h_c + for_c -> h2_c + co2_c	1.17.99.7	389304	112.558
MEPCT	2-C-methyl-D-erythritol 4-phosphate cytidylyltransferase	h_c + ctp_c + 2me4p_c -> 4c2me_c + ppi_c	2.7.7.60	25736.5	51.25
GLUDy_f	Glutamate dehydrogenase (NADP)	nadp_c + glu__L_c + h2o_c -> h_c + akg_c + nh4_c + nadph_c	1.4.1.4	131934	37.3
ZN2abcpp	Zinc (Zn+2) ABC transporter, efflux (periplasm)	zn2_c + atp_c + h2o_c -> h_c + adp_c + pi_c + zn2_p	3.6.3.5	76837.9	300
GLYCLTDy	Glycolate dehydrogenase (NADP)	h_c + glx_c + nadph_c -> glyclt_c + nadp_c	1.1.1.79, 1.1.1.81	35368.4	24.55
LYSDC	Lysine decarboxylase	h_c + lys__L_c -> 15dap_c + co2_c	4.1.1.18	80922.7	30
DAAD	D-Amino acid dehydrogenase	h2o_c + ala__D_c + fad_c -> fadh2_c + nh4_c + pyr_c	1.4.99.-	47605.9	0.74
UREAtpp_f	Urea transport via facilitate diffusion (periplasm)	urea_p -> urea_c		29779.2	100000000
XANt2pp	Xanthine transport in via proton symport (periplasm)	h_p + xan_p -> h_c + xan_c		49910.1	22
GLYC3Pabcpp	Sn-Glycerol 3-phosphate transport via ABC system (periplasm)	atp_c + h2o_c + glyc3p_p -> h_c + glyc3p_c + adp_c + pi_c	3.6.3.20	152677	95.1958
PPPNt2rpp_f	3-phenylpropionate transport via proton symport, reversible (periplasm)	pppn_p + h_p -> h_c + pppn_c		41591.7	22
PTRCORNt7pp_f	Putrescine/ornithine antiporter (periplasm)	ptrc_p + orn_c -> orn_p + ptrc_c		46493.6	22
SPMDabcpp	Spermidine transport via ABC system (periplasm)	atp_c + h2o_c + spmd_p -> h_c + adp_c + pi_c + spmd_c	3.6.3.31	142185	95.1958
HG2tex_f	Mercury (Hg+2) transport via diffusion (extracellular to periplasm)	hg2_e -> hg2_p		39959.5	100000000
NTPP5	Nucleoside triphosphate pyrophosphorylase (datp)	datp_c + h2o_c -> h_c + ppi_c + damp_c	3.6.1.67	23858.3	4.59
ATPM	ATP maintenance requirement	atp_c + h2o_c -> h_c + adp_c + pi_c		0	22
NTD3	5'-nucleotidase (dCMP)	dcmp_c + h2o_c -> pi_c + dcyt_c	3.1.3.5, 3.1.3.89	23287.3	0.23
GLYOX	Hydroxyacylglutathione hydrolase	lgt__S_c + h2o_c -> h_c + gthrd_c + lac__D_c	3.1.2.6	28433.5	780
DADNtex_f	Deoxyadenosine transport via diffusion (extracellular to periplasm)	dad_2_e -> dad_2_p		33587.9	100000000
DHAtex_f	Dihydroxyacetone transport via diffusion (extracellular to periplasm)	dha_e -> dha_p		39959.5	100000000
ETOHtex_f	Ethanol transport via diffusion (extracellular to periplasm)	etoh_e -> etoh_p		39959.5	100000000
MTRPOX	N-methyltryptophan oxidase	o2_c + Nmtrp_c + h2o_c -> fald_c + trp__L_c + h2o2_c	1.5.3.-	40900.8	18.9
AGM4PCPpp	N-Acetyl-D-glucosamine(anhydrous)N-Acetylmuramyl-tetrapeptide L,D-carboxypeptidase (periplasmic)	h2o_p + anhgm4p_p -> anhgm3p_p + ala__D_p	3.4.17.13	21039.2	160
GTPDPDP	Guanosine-5'-triphosphate,3'-diphosphate diphosphatase	gdptp_c + h2o_c -> h_c + pi_c + ppgpp_c	3.6.1.40	54869.7	0.023
RNDR2	Ribonucleoside-diphosphate reductase (GDP)	gdp_c + trdrd_c -> dgdp_c + trdox_c + h2o_c	1.17.4.1	142933	8.115
XAND	Xanthine dehydrogenase	xan_c + nad_c + h2o_c -> h_c + urate_c + nadh_c	1.17.1.4	129760	69
HACD3_f	3-hydroxyacyl-CoA dehydrogenase (3-oxooctanoyl-CoA)	h_c + 3oocoa_c + nadh_c -> nad_c + 3hocoa_c	1.1.1.35	78330.8	229
ACACtex_f	Acetoacetate transport via diffusion (extracellular to periplasm)	acac_e -> acac_p		39959.5	100000000
ACNAMtex_f	N-acetylneuraminate transport via diffusion (extracellular to periplasm)	acnam_e -> acnam_p		35862	100000000
ARBTNabcpp	Aerobactin transport via ABC system (periplasm)	atp_c + arbtn_fe3_p + h2o_c -> h_c + adp_c + pi_c + arbtn_fe3_c	3.6.3.34	132268	95.1958
NNDMBRT	Nicotinate-nucleotide dimethylbenzimidazole phosphoribosyltransferase	dmbzid_c + nicrnt_c -> h_c + 5prdmbz_c + nac_c	2.4.2.21	36986	1.6
THRA2	L-allo-Threonine Aldolase	athr__L_c -> gly_c + acald_c	4.1.2.48	40904.5	3.55
ASO3t8pp	Arsenite efflux via ATP hydrolysis (periplasm)	aso3_c + atp_c + h2o_c -> h_c + adp_c + pi_c + aso3_p	3.6.3.16	45496.4	95.1958
H2Stex_f	H2s transport via diffusion (extracellular to periplasm)	h2s_e -> h2s_p		39959.5	100000000
PPK	Polyphosphate kinase	pi_c + atp_c -> adp_c + ppi_c	2.7.4.1	80429	23.6
ABUTD	Aminobutyraldehyde dehydrogenase	nad_c + 4abutn_c + h2o_c -> 2 h_c + 4abut_c + nadh_c	1.2.1.19	50828.5	7.7
E4PD_f	Erythrose 4-phosphate dehydrogenase	nad_c + e4p_c + h2o_c -> 2 h_c + nadh_c + 4per_c	1.2.1.72	36414.8	20
IG3PS	Imidazole-glycerol-3-phosphate synthase	gln__L_c + prlp_c -> h_c + aicar_c + eig3p_c + glu__L_c	4.1.3.-	50087.8	138
DADK_f	Deoxyadenylate kinase	atp_c + damp_c -> dadp_c + adp_c	2.7.4.3	23585.3	879
DUTPDP	DUTP diphosphatase	dutp_c + h2o_c -> h_c + ppi_c + dump_c	3.6.1.23	16262.6	58.3
NTP5	Nucleoside-triphosphatase (CTP)	ctp_c + h2o_c -> h_c + pi_c + cdp_c	3.6.1.-	39192.1	449.17
FORt2pp	Formate transport via proton symport (uptake only, periplasm)	h_p + for_p -> h_c + for_c		30776.9	22
MTAN	Methylthioadenosine nucleosidase	5mta_c + h2o_c -> 5mtr_c + ade_c	3.2.2.9	24353.4	4
DPR	2-dehydropantoate 2-reductase	h_c + 2dhp_c + nadph_c -> nadp_c + pant__R_c	1.1.1.169, 1.1.1.86	43968.7	12.56
THRD_L	L-threonine deaminase	thr__L_c -> nh4_c + 2obut_c	4.3.1.19	45712.5	5.2
4PEPTtex_f	LalaDgluMdapDala (pentapeptide) transport via diffusion (extracellular to periplasm)	LalaDgluMdapDala_e -> LalaDgluMdapDala_p		39959.5	100000000
NAMNPP	Nicotinic acid mononucleotide pyrophosphorylase	atp_c + h2o_c + prpp_c + nac_c -> adp_c + pi_c + ppi_c + nicrnt_c	6.3.4.21	45895.9	0.158
SELNPS	Selenophosphate synthase	atp_c + h2o_c + seln_c -> pi_c + amp_c + selnp_c	2.7.9.3	36686.2	0.25
CRNCAR_f	Carnitine-CoA racemase	crncoa_c -> crnDcoa_c	4.2.1.149	28189.4	368.486
GALabcpp	D-galactose transport via ABC system (periplasm)	gal_p + atp_c + h2o_c -> h_c + adp_c + pi_c + gal_c	3.6.3.17	143911	95.1958
GLYCLTt2rpp_f	Glycolate transport via proton symport, reversible (periplasm)	h_p + glyclt_p -> h_c + glyclt_c		59042.6	22
GUAt2pp	Guanine transport in via proton symport (periplasm)	h_p + gua_p -> h_c + gua_c		48866.8	22
HPPPNt2rpp_f	3-(3-hydroxyphenyl)propionate transport via proton symport, reversible (periplasm)	h_p + 3hpppn_p -> h_c + 3hpppn_c		41549.7	22
ANHMK	1,6-anhydrous-N-Acetylmuramate kinase	atp_c + h2o_c + anhm_c -> h_c + acmum6p_c + adp_c	2.7.1.170	39495.2	7000
DHFR_f	Dihydrofolate reductase	h_c + nadph_c + dhf_c -> thf_c + nadp_c	1.5.1.3	22173.2	21.75
PRAIi	Phosphoribosylanthranilate isomerase (irreversible)	pran_c -> 2cpr5p_c	5.3.1.24	49491	36
TYRTA_f	Tyrosine transaminase	akg_c + tyr__L_c -> 34hpp_c + glu__L_c	2.6.1.42, 2.6.1.57	40400.4	153.85
SHKK	Shikimate kinase	skm_c + atp_c -> h_c + adp_c + skm5p_c	2.7.1.71	19343.9	35
SADH	Succinylarginine dihydrolase	2 h_c + 2 h2o_c + sucarg_c -> sucorn_c + 2 nh4_c + co2_c	3.5.3.23	49297.1	3.2
GLUSy	Glutamate synthase (NADPH)	h_c + akg_c + gln__L_c + nadph_c -> nadp_c + 2 glu__L_c	1.4.1.13	215288	4.35
GUAPRT	Guanine phosphoribosyltransferase	gua_c + prpp_c -> ppi_c + gmp_c	2.4.2.22	18542.3	112
PDH	Pyruvate dehydrogenase	nad_c + pyr_c + coa_c -> accoa_c + nadh_c + co2_c	1.2.4.1	216411	66.45
DMSOR2pp	Dimethyl sulfoxide reductase (Demethylmenaquinol 8) (periplasm)	dmso_p + 2dmmql8_c -> h2o_p + dms_p + 2dmmq8_c	1.7.2.3	129229	40.2
HYD3pp	Hydrogenase (Demethylmenaquinone-8: 2 protons) (periplasm)	2 h_c + 2dmmq8_c + h2_c -> 2 h_p + 2dmmql8_c	1.12.99.6	158090	1500
NO3R1pp	Nitrate reductase (Ubiquinol-8) (periplasm)	2 h_c + q8h2_c + no3_c -> 2 h_p + h2o_c + q8_c + no2_c	1.7.5.1	250671	68
AACPS5	Acyl-[acyl-carrier-protein] synthetase (n-C18:1)	ocdcea_c + atp_c + ACP_c -> ppi_c + octeACP_c + amp_c	6.2.1.20	89318.8	21.94
MANptspp	D-mannose transport via PEP:Pyr PTS (periplasm)	pep_c + man_p -> man6p_c + pyr_c	2.7.1.191	166243	1068.08
NTD8	5'-nucleotidase (dGMP)	dgmp_c + h2o_c -> pi_c + dgsn_c	3.1.3.5, 3.1.3.89	23815	2.16
GALCTD	Galactarate dehydratase	galct__D_c -> 5dh4dglc_c + h2o_c	4.2.1.42	56399.9	22
MLTG4	Maltodextrin glucosidase (maltohexaose)	malthx_c + h2o_c -> glc__D_c + maltpt_c	3.2.1.20	69038.9	845
UDPGDC	UDP-glucuronate C-4'' decarboxylase	nad_c + udpglcur_c -> udpLa4o_c + nadh_c + co2_c	1.1.1.305	74286.7	0.3025
PUNP4_f	Purine-nucleoside phosphorylase (Deoxyguanosine)	pi_c + dgsn_c -> 2dr1p_c + gua_c	2.4.2.1	27891.4	44.93
AMAOTr_f	Adenosylmethionine-8-amino-7-oxononanoate transaminase	amet_c + 8aonn_c -> dann_c + amob_c	2.6.1.62	47334.3	0.283
ARGORNt7pp_f	Arginine/ornithine antiporter (periplasm)	orn_c + arg__L_p -> arg__L_c + orn_p		49500.3	22
NTD11pp	5'-nucleotidase (IMP)	h2o_p + imp_p -> ins_p + pi_p	3.1.3.5	43462.4	104
DKGLCNR2x	2,5-diketo-D-gluconate reductase (NADH)	h_c + 25dkglcn_c + nadh_c -> nad_c + 5dglcn_c	1.1.1.79, 1.1.1.81	35394.5	60503.8
ACGS	N-acetylglutamate synthase	accoa_c + glu__L_c -> h_c + acglu_c + coa_c	2.3.1.1	49193.7	200
PDE1	3',5'-cyclic-nucleotide phosphodiesterase	h2o_c + camp_c -> h_c + amp_c	3.1.4.53	60597.4	0.000945
MCITD	2-methylcitrate dehydratase	2mcit_c -> 2mcacn_c + h2o_c	4.2.1.79	53950.2	368.486
CU2tex_f	Copper (Cu+2) transport via diffusion (extracellular to periplasm)	cu2_e -> cu2_p		39959.5	100000000
GLCATr_f	D-glucose O-acetyltransferase	accoa_c + glc__D_c -> acglc__D_c + coa_c	2.3.1.79	20095.4	32.4876
ALAALAr_f	D-alanine-D-alanine ligase (reversible)	atp_c + 2 ala__D_c -> h_c + adp_c + pi_c + alaala_c	6.3.2.4	36076.7	14.7
CLtex_f	Chloride (Cl-1) transport via diffusion (extracellular to periplasm)	cl_e -> cl_p		39959.5	100000000
CELBpts	Cellobiose transport via PEPPyr PTS	pep_c + cellb_e -> 6pgg_c + pyr_c	2.7.3.9	134390	72.7792
ACACT1r_f	Acetyl-CoA C-acetyltransferase	2 accoa_c -> aacoa_c + coa_c	2.3.1.16, 2.3.1.9	42585.2	1.4
MALTptspp	Maltose transport via PEP:Pyr PTS (periplasm)	pep_c + malt_p -> malt6p_c + pyr_c	2.7.1.-, 2.7.1.208	147501	3204
CD2abcpp	Cadmium (Cd+2) ABC transporter (periplasm)	cd2_c + atp_c + h2o_c -> h_c + adp_c + cd2_p + pi_c	3.6.3.5	76837.9	300
G2PPpp	Glycerol 2-phosphate phosphatase (periplasmic)	h2o_p + glyc2p_p -> glyc_p + pi_p	3.1.3.2	37769.9	1831
Kt3pp	Potassium transport out via proton antiport (periplasm)	h_p + k_c -> h_c + k_p		54422.7	22
AGM3PApp	N-Acetyl-D-glucosamine(anhydrous)N-Acetylmuramyl-tripeptide amidase (periplasm)	h2o_p + anhgm3p_p -> LalaDgluMdap_p + anhgm_p	3.5.1.28	39024.9	25
SUCOAS_f	Succinyl-CoA synthetase (ADP-forming)	atp_c + succ_c + coa_c -> adp_c + pi_c + succoa_c	6.2.1.5	71150.2	26.21
NTP1	Nucleoside-triphosphatase (ATP)	atp_c + h2o_c -> h_c + adp_c + pi_c	3.6.1.-	50588.2	8.6095
GALKr_f	Galactokinase	atp_c + gal_c -> h_c + adp_c + gal1p_c	2.7.1.6	41440.9	63.62
PANTS	Pantothenate synthase	ala_B_c + atp_c + pant__R_c -> h_c + pnto__R_c + ppi_c + amp_c	6.3.2.1	31596.7	1.4
YUMPS_f	YUMP synthetase	r5p_c + ura_c -> h2o_c + psd5p_c	4.2.1.70	32909	0.00833
DHQS	3-dehydroquinate synthase	2dda7p_c -> pi_c + 3dhq_c	4.2.3.4	38879.9	16
PGCD	Phosphoglycerate dehydrogenase	3pg_c + nad_c -> h_c + nadh_c + 3php_c	1.1.1.95	44174.6	13.5
ADSL1r_f	Adenylsuccinate lyase	dcamp_c -> fum_c + amp_c	4.3.2.2	51541.3	5.8
SERD_D	D-serine deaminase	ser__D_c -> nh4_c + pyr_c	4.3.1.18	47899.2	118
AICART_f	Phosphoribosylaminoimidazolecarboxamide formyltransferase	10fthf_c + aicar_c -> thf_c + fprica_c	2.1.2.3	57327.5	13.5
FRUpts2pp	Fructose transport via PEP:Pyr PTS (f6p generating) (periplasm)	pep_c + fru_p -> f6p_c + pyr_c	2.7.1.191	166243	806.331
G6Pt6_2pp	Glucose-6-phosphate transport via phosphate antiport (periplasm)	g6p_p + 2 pi_c -> g6p_c + 2 pi_p		50605.2	22
PROtex_f	L-proline transport via diffusion (extracellular to periplasm)	pro__L_e -> pro__L_p		39959.5	100000000
SBTtex_f	D-sorbitol transport via diffusion (extracellular to periplasm)	sbt__D_e -> sbt__D_p		39959.5	100000000
PFK	Phosphofructokinase	atp_c + f6p_c -> h_c + adp_c + fdp_c	2.7.1.11	33648	79.8
PGM_f	Phosphoglycerate mutase	2pg_c -> 3pg_c	5.4.2.12	42373.9	14
TPI_f	Triose-phosphate isomerase	dhap_c -> g3p_c	5.3.1.1	26971.1	327
RPI_f	Ribose-5-phosphate isomerase	r5p_c -> ru5p__D_c	5.3.1.6	19466.3	1076
PERD_f	Erythronate 4-phosphate (4per) dehydrogenase	nad_c + 4per_c -> h_c + ohpb_c + nadh_c	1.1.1.290	41366.4	1.4
PYDAMK	Pyridoxamine kinase	pydam_c + atp_c -> h_c + adp_c + pyam5p_c	2.7.1.35	30846.5	0.55
AKGtex_f	Alpha-ketoglutarate transport via diffusion (extracellular to periplasm)	akg_e -> akg_p		39959.5	100000000
ALLTNtex_f	Allantoin transport via diffusion (extracellular to periplasm)	alltn_e -> alltn_p		39959.5	100000000
ASNtex_f	L-asparagine transport via diffusion (extracellular to periplasm)	asn__L_e -> asn__L_p		39959.5	100000000
FE3HOXabcpp	Ferric-dicitrate transport via ABC system (periplasm)	atp_c + h2o_c + fe3hox_p -> h_c + adp_c + pi_c + fe3hox_c	3.6.3.34	132268	95.1958
FADRx2	FAD reductase	h_c + nadph_c + fad_c -> fadh2_c + nadp_c	1.8.1.2	130246	247.036
PDE4	3',5'-cyclic-nucleotide phosphodiesterase	h2o_c + 35cgmp_c -> h_c + gmp_c	3.1.4.52	90257.7	0.000363333
AGM4PH	N-Acetyl-D-glucosamine(anhydrous)N-Acetylmuramyl-tetrapeptide beta -1,4-N-acetylglucosaminidase	anhgm4p_c + h2o_c -> acgam_c + anhm4p_c	3.2.1.52	37593.6	185.2
AM4PA	Anhydrous-N-Acetylmuramyl-tetrapeptide amidase	anhm4p_c + h2o_c -> LalaDgluMdapDala_c + anhm_c	3.5.1.28	20535.5	25
ATHRDHr_f	L-allo-threonine dehydrogenase	nadp_c + athr__L_c -> h_c + 2aobut_c + nadph_c	1.1.1.381	27248.2	5.76
LSERDHr_f	L-serine dehydrogenase	ser__L_c + nadp_c -> h_c + 2amsa_c + nadph_c	1.1.1.381	27248.2	4.2
DSERDHr_f	D-serine dehydrogenase	nadp_c + ser__D_c -> h_c + 2amsa_c + nadph_c	1.1.1.381	27248.2	3.5
OBTFL	2-Oxobutanoate formate lyase	2obut_c + coa_c -> ppcoa_c + for_c	2.3.1.54	118488	4.065
THRt2pp	L-threonine efflux transport via proton antiport (periplasm)	thr__L_c + h_p -> h_c + thr__L_p		26820.6	22
G6PP	Glucose-6-phosphate phosphatase	h2o_c + g6p_c -> pi_c + glc__D_c	3.1.3.23	27708.6	2.49
MMCD	Methylmalonyl-CoA decarboxylase	h_c + mmcoa__S_c -> ppcoa_c + co2_c	4.1.1.41	29171.7	1.71
GLNS	Glutamine synthetase	nh4_c + atp_c + glu__L_c -> h_c + adp_c + pi_c + gln__L_c	6.3.1.2	51902.1	50
TYMtex_f	Tyramine transport via diffusion (extracellular to periplasm)	tym_e -> tym_p		39959.5	100000000
GTHS	Glutathione synthetase	atp_c + gly_c + glucys_c -> h_c + gthrd_c + adp_c + pi_c	6.3.2.3	35559.8	6.752
CMPtex_f	CMP transport via diffusion (extracellular to periplasm)	cmp_e -> cmp_p		39959.5	100000000
DUMPtex_f	DUMP transport via diffusion (extracellular to periplasm)	dump_e -> dump_p		39959.5	100000000
XMPtex_f	XMP transport via diffusion (extracellular to periplasm)	xmp_e -> xmp_p		39959.5	100000000
3PEPTtex_f	LalaDgluMdap (tripeptide) transport via diffusion (extracellular to periplasm)	LalaDgluMdap_e -> LalaDgluMdap_p		39959.5	100000000
ANHGMtex_f	GlcNAc-anhMurNAc transport via diffusion (extracellular to periplasm)	anhgm_e -> anhgm_p		39959.5	100000000
UDPKAAT_f	UDP-4''-ketopentose:UDP-4-amino-4-deoxy-L-arabinose aminotransferase	glu__L_c + udpLa4o_c -> akg_c + udpLa4n_c	2.6.1.87	41648.7	339.905
ULA4NFT	UDP-L-Ara4N formyltransferase	10fthf_c + udpLa4n_c -> h_c + thf_c + udpLa4fn_c	2.1.2.13	74286.7	13.5
UPLA4FNT	Undecaprenyl phosphate-L-Ara4FN transferase	udpLa4fn_c + udcpp_c -> uLa4fn_c + udp_c	2.4.2.53	36338.1	24.0531
UPLA4FNF	Undecaprenyl phosphate-L-Ara4FN formylase	uLa4fn_c + h2o_c -> uLa4n_c + for_c	3.5.1.n3	33110.9	111.869
ULA4Ntppi	Transport (cytoplasm to periplasm)	uLa4n_c -> uLa4n_p		26258.6	22
HEPT1	Heptosyltransferase I (LPS core synthesis)	adphep_LD_c + lipa_c -> h_c + hlipa_c + adp_c	2.-.-.-	35542.8	79.4795
FALDtex_f	Formaldehyde transport via diffusion (extracellular to periplasm)	fald_e -> fald_p		39959.5	100000000
ALR2	Aldose reductase (methylglyoxal)	h_c + mthgxl_c + nadph_c -> nadp_c + acetol_c	1.1.1.274	32590.4	45.9233
AMALT2	Amylomaltase (maltotetraose)	malt_c + maltttr_c -> glc__D_c + maltpt_c	2.4.1.25	78501.2	1.3
MLTP1_f	Maltodextrin phosphorylase (maltopentaose)	pi_c + maltpt_c -> g1p_c + maltttr_c	2.4.1.1	90519.9	47
HEPT2	Heptosyltransferase II (LPS core synthesis)	adphep_LD_c + hlipa_c -> h_c + adp_c + hhlipa_c	2.-.-.-	39041	79.4795
CYSDtex_f	D-cysteine transport via diffusion (extracellular to periplasm)	cys__D_e -> cys__D_p		39959.5	100000000
HXAND	Hypoxanthine dehydrogenase	nad_c + h2o_c + hxan_c -> h_c + xan_c + nadh_c	1.17.1.4	129760	30
G3PItex_f	Glycero-3-phospho-1-inositol transport via diffusion (extracellular to periplasm)	g3pi_e -> g3pi_p		39959.5	100000000
G3PGtex_f	Glycerophoglycerol transport via diffusion (extracellular to periplasm)	g3pg_e -> g3pg_p		39959.5	100000000
G3PEtex_f	Glycero-3-phosphoethanolamine transport via diffusion (extracellular to periplasm)	g3pe_e -> g3pe_p		39959.5	100000000
G3PCtex_f	Glycero-3-phosphocholine transport via diffusion (extracellular to periplasm)	g3pc_e -> g3pc_p		39959.5	100000000
MOAT3C	3-deoxy-D-manno-octulosonic acid transferase III (LPS core biosynthesis)	phphhlipa_c + ckdo_c -> h_c + kphphhlipa_c + cmp_c	2.4.99.-	32919	2.86667
RHAT1	Rhamnosyltransferase I (LPS core biosynthesis)	kphphhlipa_c + dtdprmn_c -> h_c + icolipa_c + dtdp_c	2.4.1.-	36729.3	18.3185
GLCabcpp	D-glucose transport via ABC system (periplasm)	atp_c + h2o_c + glc__D_p -> h_c + adp_c + pi_c + glc__D_c	3.6.3.17	127638	95.1958
GALT1	Galactosyltransferase I (LPS core synthesis)	gicolipa_c + udpg_c -> h_c + gagicolipa_c + udp_c	2.4.1.-	40824.7	4.35755
GLCTR2	Glucosyltransferase II (LPS core synthesis)	udpg_c + gagicolipa_c -> h_c + ggagicolipa_c + udp_c	2.4.1.44	39422.1	4.35755
UDPGPpp	UDPglucose pyrophosphohydrolase	h2o_p + udpg_p -> 2 h_p + g1p_p + ump_p	3.6.1.45	60822.1	71
PPPGO	Protoporphyrinogen oxidase (aerobic)	1.5 o2_c + pppg9_c -> ppp9_c + 3 h2o_c	1.3.5.3	21225.6	0.292
DAMPtex_f	DAMP transport via diffusion (extracellular to periplasm)	damp_e -> damp_p		39959.5	100000000
DCMPtex_f	DCMP transport via diffusion (extracellular to periplasm)	dcmp_e -> dcmp_p		39959.5	100000000
DGMPtex_f	DGMP transport via diffusion (extracellular to periplasm)	dgmp_e -> dgmp_p		39959.5	100000000
DTMPtex_f	DTMP transport via diffusion (extracellular to periplasm)	dtmp_e -> dtmp_p		39959.5	100000000
GMPtex_f	GMP transport via diffusion (extracellular to periplasm)	gmp_e -> gmp_p		39959.5	100000000
IMPtex_f	IMP transport via diffusion (extracellular to periplasm)	imp_e -> imp_p		39959.5	100000000
UMPtex_f	UMP transport via diffusion (extracellular to periplasm)	ump_e -> ump_p		39959.5	100000000
G1Ptex_f	D-glucose 1-phosphate transport via diffusion	g1p_e -> g1p_p		39959.5	100000000
ADNK1	Adenosine kinase	atp_c + adn_c -> h_c + adp_c + amp_c	2.7.4.3	23585.3	879
CUt3	Copper transport out via proton antiport	h_e + cu_c -> h_c + cu_e		221472	22
ZN2t3pp	Zinc (Zn+2) transport out via proton antiport (periplasm)	h_p + zn2_c -> h_c + zn2_p		33802	22
SKMtex_f	Shikimate transport via diffusion (extracellular to periplasm)	skm_e -> skm_p		39959.5	100000000
MNt2pp	Manganese (Mn+2) transport in via proton symport (periplasm)	h_p + mn2_p -> h_c + mn2_c		44192.6	22
MNtex_f	Manganese (Mn+2) transport via diffusion (extracellular to periplasm)	mn2_e -> mn2_p		39959.5	100000000
GAL1Ptex_f	D-galactose 1-phosphate transport via diffusion (extracellular to periplasm)	gal1p_e -> gal1p_p		39959.5	100000000
O2Stex_f	Superoxide anion transport via diffusion (extracellular to periplasm)	o2s_e -> o2s_p		39959.5	100000000
HEPK1	LPS heptose kinase I (LPS core synthesis)	hhlipa_c + atp_c -> h_c + phhlipa_c + adp_c	2.7.1.-	30871.4	14.8048
HEPT3	Heptosyltransferase III (LPS core synthesis)	adphep_LD_c + phhlipa_c -> h_c + hphhlipa_c + adp_c	2.-.-.-	38729.6	79.4795
HEPK2	LPS heptose kinase II (LPS core synthesis)	hphhlipa_c + atp_c -> h_c + phphhlipa_c + adp_c	2.7.1.-	27460.1	14.8048
ALDD3y	Aldehyde dehydrogenase (propanal, NADP)	nadp_c + h2o_c + ppal_c -> 2 h_c + ppa_c + nadph_c	1.1.1.2	44967.1	45.1
R5PP	Ribose 5-phosphate phosphatase	r5p_c + h2o_c -> rib__D_c + pi_c	3.1.3.5	26216.1	9.84
CYSSADS	L-cysteine sulfinic acid desulfurase	2 h_c + 3sala_c -> ala__L_c + so2_c	2.8.1.7	43832.7	3.3
CPPPGO2	Oxygen Independent coproporphyrinogen-III oxidase	2 amet_c + cpppg3_c -> 2 met__L_c + 2 dad_5_c + pppg9_c + 2 co2_c	1.3.98.3	52727.5	900
AGM3PH	N-Acetyl-D-glucosamine(anhydrous)N-Acetylmuramyl-tripeptide beta -1,4-N-acetylglucosaminidase	anhgm3p_c + h2o_c -> anhm3p_c + acgam_c	3.2.1.52	37593.6	185.2
HOMt2pp	L-homoserineserine efflux via proton symport	h_p + hom__L_c -> h_c + hom__L_p		26797	22
HOMtex_f	L-homoserine transport via diffusion (extracellular to periplasm)	hom__L_e -> hom__L_p		39959.5	100000000
SO2tex_f	SO2 transport via diffusion (extracellular to periplasm)	so2_e -> so2_p		39959.5	100000000
LDH_D2	D-lactate dehydrogenase	q8_c + lac__D_c -> q8h2_c + pyr_c	1.1.5.12	64610.3	3011
SHCHF	Sirohydrochlorin ferrochelatase	fe2_c + scl_c -> 3 h_c + sheme_c	4.99.1.4	49950	0.034
SUCBZL	O-succinylbenzoate-CoA ligase	sucbz_c + atp_c + coa_c -> sbzcoa_c + ppi_c + amp_c	6.2.1.26	50183.3	2.62
CYSDDS	D-cysteine desulfhydrase	cys__D_c + h2o_c -> h2s_c + nh4_c + pyr_c	4.4.1.15	35152.4	72
CYStpp	L-cysteine export via facilitated transport	cys__L_c -> cys__L_p		26785.6	22
ACSERtpp	O-Acetyl-L-serine export via facilitated transport	acser_c -> acser_p		26785.6	22
ACSERtex_f	O-Acetyl-L-serine transport via diffusion (extracellular to periplasm)	acser_e -> acser_p		39959.5	100000000
NTP10	Nucleoside-triphosphatase (ITP)	h2o_c + itp_c -> h_c + pi_c + idp_c	3.6.1.-	28702.1	226.642
PRAIS	Phosphoribosylaminoimidazole synthase	fpram_c + atp_c -> 2 h_c + adp_c + air_c + pi_c	6.3.3.1	36852.9	1.08
GDMANE	GDP-4-dehydro-6-deoxy-D-mannose epimerase	gdpddman_c -> gdpofuc_c	1.1.1.271	36140.1	0.75
GPDDA4	Glycerophosphodiester phosphodiesterase (Glycerophosphoglycerol)	g3pg_c + h2o_c -> h_c + glyc3p_c + glyc_c	3.1.4.46	27408.8	3.3
LPLIPAL2E140	Lysophospholipase L2 (2-acylglycerophosphoethanolamine, n-C14:0)	2agpe140_c + h2o_c -> h_c + ttdca_c + g3pe_c	3.1.1.5	38977.1	1016
LPLIPAL2E180	Lysophospholipase L2 (2-acylglycerophosphoethanolamine, n-C18:0)	h2o_c + 2agpe180_c -> h_c + ocdca_c + g3pe_c	3.1.1.5	38977.1	1016
LPLIPAL2G161	Lysophospholipase L2 (2-acylglycerophosphoglycerol, n-C16:1)	h2o_c + 2agpg161_c -> h_c + hdcea_c + g3pg_c	3.1.1.5	38977.1	1016
LPLIPAL2G181	Lysophospholipase L2 (2-acylglycerophosphoglycerol, n-C18:1)	2agpg181_c + h2o_c -> h_c + g3pg_c + ocdcea_c	3.1.1.5	38977.1	1016
2AGPE120tipp	2-Acyl-sn-glycero-3-phosphoethanolamine (n-C12:0) transporter via facilitated diffusion (periplasm)	2agpe120_p -> 2agpe120_c		41654.7	100000000
AACPS6	Acyl-[acyl-carrier-protein] synthetase (n-C18:0)	ocdca_c + atp_c + ACP_c -> ppi_c + ocdcaACP_c + amp_c	6.2.1.20	89318.8	21.94
AACPS7	Acyl-[acyl-carrier-protein] synthetase (n-C12:0)	atp_c + ddca_c + ACP_c -> ppi_c + ddcaACP_c + amp_c	6.2.1.20	89318.8	21.94
G3PGabcpp	Sn-glycerol-3-phosphoglycerol transport via ABC system (periplasm)	atp_c + h2o_c + g3pg_p -> h_c + g3pg_c + adp_c + pi_c	3.6.3.20	152677	95.1958
G3PIabcpp	Sn-glycerol-3-phosphoethanolamine transport via ABC system (periplasm)	atp_c + h2o_c + g3pi_p -> h_c + adp_c + pi_c + g3pi_c	3.6.3.20	152677	95.1958
G3PSabcpp	Sn-glycerol-3-phosphoserine transport via ABC system (periplasm)	atp_c + h2o_c + g3ps_p -> h_c + g3ps_c + adp_c + pi_c	3.6.3.20	152677	95.1958
QMO2	Quinol monooxygenase (Ubiquinol-8)	2 o2_c + q8h2_c -> 2 h_c + 2 o2s_c + q8_c	1.-.-.-	11532.1	69.5071
QMO3	Quinol monooxygenase (menaquinol 8)	2 o2_c + mql8_c -> 2 h_c + 2 o2s_c + mqn8_c	1.-.-.-	11532.1	69.5071
LPLIPAL2E141	Lysophospholipase L2 (2-acylglycerophosphoethanolamine, n-C14:1)	h2o_c + 2agpe141_c -> h_c + g3pe_c + ttdcea_c	3.1.1.5	38977.1	1016
LPLIPAL2E161	Lysophospholipase L2 (2-acylglycerophosphoethanolamine, n-C16:1)	h2o_c + 2agpe161_c -> h_c + hdcea_c + g3pe_c	3.1.1.5	38977.1	1016
LPLIPAL2E181	Lysophospholipase L2 (2-acylglycerophosphoethanolamine, n-C18:1)	h2o_c + 2agpe181_c -> h_c + ocdcea_c + g3pe_c	3.1.1.5	38977.1	1016
LPLIPAL2G180	Lysophospholipase L2 (2-acylglycerophosphoglycerol, n-C18:0)	2agpg180_c + h2o_c -> h_c + g3pg_c + ocdca_c	3.1.1.5	38977.1	1016
LPLIPAL2G141	Lysophospholipase L2 (2-acylglycerophosphoglycerol, n-C14:1)	h2o_c + 2agpg141_c -> h_c + g3pg_c + ttdcea_c	3.1.1.5	38977.1	1016
2AGPA120tipp	2-Acyl-sn-glycero-3-phosphatidate (n-C12:0) transporter via facilitated diffusion (periplasm)	2ddecg3p_p -> 2ddecg3p_c		41654.7	100000000
2AGPG180tipp	2-Acyl-sn-glycero-3-phosphoglycerol (n-C18:0) transporter via facilitated diffusion (periplasm)	2agpg180_p -> 2agpg180_c		41654.7	100000000
IPDDI_f	Isopentenyl-diphosphate D-isomerase	ipdp_c -> dmpp_c	5.3.3.2	20507.6	4.80625
2AGPGAT180	2-acyl-glycerophospho-glycerol acyltransferase (n-C18:0)	ocdca_c + 2agpg180_c + atp_c -> ppi_c + pg180_c + amp_c	6.2.1.20	80697.6	0.016
2AGPGAT181	2-acyl-glycerophospho-glycerol acyltransferase (n-C18:1)	ocdcea_c + atp_c + 2agpg181_c -> ppi_c + pg181_c + amp_c	6.2.1.20	80697.6	0.016
LPLIPAL2ATG120	Lysophospholipase L2 (acyltransferase, 2-acyl-glycerophosphoglycerol, n-C12:0)	2agpg120_c + pg120_c -> g3pg_c + apg120_c	3.1.1.5	38977.1	1016
PLIPA1E140pp	Phospholipase A1 (phosphatidylethanolamine, n-C14:0) (periplasm)	pe140_p + h2o_p -> 2agpe140_p + h_p + ttdca_p	3.1.1.32, 3.1.1.4	33162	2.48
PLIPA1E160pp	Phospholipase A1 (phosphatidylethanolamine, n-C16:0) (periplasm)	h2o_p + pe160_p -> hdca_p + h_p + 2agpe160_p	3.1.1.32	33162	1.1
PLIPA1E161pp	Phospholipase A1 (phosphatidylethanolamine, n-C16:1) (periplasm)	h2o_p + pe161_p -> h_p + 2agpe161_p + hdcea_p	3.1.1.32, 3.1.1.4	33162	2.48
AACPS8	Acyl-[acyl-carrier-protein] synthetase (n-C10:0)	dca_c + atp_c + ACP_c -> ppi_c + dcaACP_c + amp_c	6.2.1.20	89318.8	21.94
AACPS9	Acyl-[acyl-carrier-protein] synthetase (n-C8:0)	octa_c + atp_c + ACP_c -> ocACP_c + ppi_c + amp_c	6.2.1.20	89318.8	21.94
HXCT	Acetyl-CoA:hexanoate-CoA transferase	accoa_c + hxa_c -> ac_c + hxcoa_c	2.8.3.8	46466.5	290
2AGPEAT160	2-acyl-glycerophospho-ethanolamine acyltransferase (n-C16:0)	atp_c + 2agpe160_c + hdca_c -> ppi_c + pe160_c + amp_c	2.3.1.40	80697.6	46.809
DURADx_f	Dihydrouracil dehydrogenase (NAD)	nad_c + 56dura_c -> h_c + ura_c + nadh_c	1.3.1.1	89377.7	0.65
ECOAH7_f	3-hydroxyacyl-CoA dehydratase (3-hydroxyhexadecanoyl-CoA)	3hhdcoa_c -> h2o_c + hdd2coa_c	1.1.1.35, 4.2.1.17	78330.8	380.5
G1PPpp	Glucose-1-phosphatase	h2o_p + g1p_p -> glc__D_p + pi_p	3.1.3.10	47559.3	117
GALCTND	Galactonate dehydratase	galctn__D_c -> h2o_c + 2dh3dgal_c	4.2.1.6	42521.7	1.08
GCALDD	Glycolaldehyde dehydrogenase	nad_c + h2o_c + gcald_c -> 2 h_c + glyclt_c + nadh_c	1.2.1.21	52271.3	43.65
HISTP	Histidinol-phosphatase	hisp_c + h2o_c -> pi_c + histd_c	3.1.3.15	40276.7	1132.5
LDH_D_f	D-lactate dehydrogenase	nad_c + lac__D_c -> h_c + pyr_c + nadh_c	1.1.1.28	36533.7	0.07
AMALT4	Amylomaltase (maltohexaose)	malt_c + malthx_c -> glc__D_c + malthp_c	2.4.1.25	78501.2	1.3
NTD11	5'-nucleotidase (IMP)	imp_c + h2o_c -> pi_c + ins_c	3.1.3.5	26148.8	104
ORNDC	Ornithine Decarboxylase	h_c + orn_c -> ptrc_c + co2_c	4.1.1.17	80913.6	3.4
UPP3MT	Uroporphyrinogen methyltransferase	2 amet_c + uppg3_c -> h_c + dscl_c + 2 ahcys_c	2.1.1.107	49950	38
KAS15	Beta-ketoacyl-ACP synthase (2)	h_c + accoa_c + malACP_c -> actACP_c + coa_c + co2_c	2.3.1.180	33514.2	3.765
ALAALAtex_f	D-alanyl-D-alanine (DalaDala) transport via diffusion (extracellular to periplasm)	alaala_e -> alaala_p		39959.5	100000000
FACOAL181t2pp	Fatty-acid-CoA ligase (octadecenoate transport via vectoral Co-A coupling)	ocdcea_p + h_p + atp_c + coa_c -> h_c + odecoa_c + ppi_c + amp_c	6.2.1.3	61550.7	0.029
T2DECAI_f	Trans-2-decenoyl-ACP isomerase	tdec2eACP_c -> cdec3eACP_c	5.3.3.14	18968.5	15
3OAS161	3-oxoacyl-[acyl-carrier-protein] synthase (n-C16:1)	h_c + tdeACP_c + malACP_c -> 3ocpalm9eACP_c + co2_c + ACP_c	2.3.1.41	42612	0.725
EAR141y	Enoyl-[acyl-carrier-protein] reductase (NADPH) (n-C14:1)	h_c + t3c7mrseACP_c + nadph_c -> tdeACP_c + nadp_c	1.3.1.9	27863.1	5.3
EAR161x	Enoyl-[acyl-carrier-protein] reductase (NADH) (n-C16:1)	h_c + t3c9palmeACP_c + nadh_c -> nad_c + hdeACP_c	1.3.1.9	27863.1	5.3
DASYN160	CDP-diacylglycerol synthetase (n-C16:0)	h_c + pa160_c + ctp_c -> ppi_c + cdpdhdecg_c	2.7.7.41	31453	8.92
DASYN161	CDP-diacylglycerol synthetase (n-C16:1)	h_c + ctp_c + pa161_c -> cdpdhdec9eg_c + ppi_c	2.7.7.41	31453	8.92
DASYN181	CDP-diacylglycerol synthetase (n-C18:1)	h_c + pa181_c + ctp_c -> ppi_c + cdpdodec11eg_c	2.7.7.41	31453	8.92
CDAPPA161	CDP-Diacylglycerol pyrophostatase (n-C16:1)	cdpdhdec9eg_c + h2o_c -> 2 h_c + pa161_c + cmp_c	3.6.1.26	28449.9	90.1318
PGSA180	Phosphatidylglycerol synthase (n-C18:0)	glyc3p_c + cdpdodecg_c -> h_c + cmp_c + pgp180_c	2.7.8.5	20700.1	1
PSSA140	Phosphatidylserine syntase (n-C14:0)	ser__L_c + cdpdtdecg_c -> h_c + ps140_c + cmp_c	2.7.8.8	52800.2	1
2AGPGAT141	2-acyl-glycerophospho-glycerol acyltransferase (n-C14:1)	atp_c + 2agpg141_c + ttdcea_c -> ppi_c + pg141_c + amp_c	6.2.1.20	80697.6	0.016
FACOAE180	Fatty-acid-CoA thioesterase (octadecanoate)	h2o_c + stcoa_c -> h_c + ocdca_c + coa_c	3.1.2.-	31965.3	61.375
FACOAE100	Fatty-acid-CoA thioesterase (decanoate)	h2o_c + dcacoa_c -> dca_c + h_c + coa_c	3.1.2.-	31965.3	17
FACOAE80	Fatty-acid-CoA thioesterase (octanoate)	occoa_c + h2o_c -> h_c + octa_c + coa_c	3.1.2.-	31965.3	159
FACOAE60	Fatty-acid-CoA thioesterase (hexanoate)	h2o_c + hxcoa_c -> h_c + hxa_c + coa_c	3.1.2.-	31965.3	3.7615
PLIPA1E120pp	Phospholipase A1 (phosphatidylethanolamine, n-C12:0) (periplasm)	h2o_p + pe120_p -> h_p + ddca_p + 2agpe120_p	3.1.1.32, 3.1.1.4	33162	2.48
MALtex_f	Malate transport via diffusion (extracellular to periplasm)	mal__L_e -> mal__L_p		39959.5	100000000
NO3tex_f	Nitrate transport via diffusion (extracellular to periplasm)	no3_e -> no3_p		39959.5	100000000
3OAS141	3-oxoacyl-[acyl-carrier-protein] synthase (n-C14:1)	h_c + cddec5eACP_c + malACP_c -> 3ocmrs7eACP_c + co2_c + ACP_c	2.3.1.41	42612	0.725
3OAR121	3-oxoacyl-[acyl-carrier-protein] reductase (n-C12:1)	3ocddec5eACP_c + h_c + nadph_c -> nadp_c + 3hcddec5eACP_c	1.1.1.100	25559.6	0.59
CFAS160G	Cyclopropane fatty acid synthase (Phosphatidylglycerol, n-C16:0)	2 amet_c + pg161_c -> 2 h_c + 2 ahcys_c + cpg160_c	2.1.1.79	43907.6	0.067
URAt2pp	Uracil transport in via proton symport (periplasm)	h_p + ura_p -> h_c + ura_c		45307.6	22
FACOAE141	Fatty-acid-CoA thioesterase (tetradecenoate)	tdecoa_c + h2o_c -> h_c + ttdcea_c + coa_c	3.1.2.-	31965.3	39.2617
FACOAE161	Fatty-acid-CoA thioesterase (hexadecenoate)	hdcoa_c + h2o_c -> h_c + hdcea_c + coa_c	3.1.2.-	31965.3	39.2617
TTDCEAtexi	Tetradecenoate transport via facilitated irreversible diffusion (extracellular to periplasm)	ttdcea_e -> ttdcea_p		48540	100000000
HDCEAtexi	Hexadecenoate transport via facilitated irreversible diffusion (extracellular to periplasm)	hdcea_e -> hdcea_p		48540	100000000
ALAALAD	D-alanine-D-alanine dipeptidase	h2o_c + alaala_c -> 2 ala__D_c	3.4.13.22	21212.5	22.85
2AGPEAT180	2-acyl-glycerophospho-ethanolamine acyltransferase (n-C18:0)	ocdca_c + atp_c + 2agpe180_c -> ppi_c + pe180_c + amp_c	2.3.1.40	80697.6	46.809
2AGPEAT181	2-acyl-glycerophospho-ethanolamine acyltransferase (n-C18:1)	ocdcea_c + atp_c + 2agpe181_c -> pe181_c + ppi_c + amp_c	6.2.1.20	80697.6	0.016
2AGPGAT140	2-acyl-glycerophospho-glycerol acyltransferase (n-C14:0)	atp_c + ttdca_c + 2agpg140_c -> ppi_c + pg140_c + amp_c	6.2.1.20	80697.6	0.016
PLIPA1E181pp	Phospholipase A1 (phosphatidylethanolamine, n-C18:1) (periplasm)	h2o_p + pe181_p -> ocdcea_p + h_p + 2agpe181_p	3.1.1.32, 3.1.1.4	33162	2.48
PLIPA1G180pp	Phospholipase A1 (phosphatidylglycerol, n-C18:0) (periplasm)	h2o_p + pg180_p -> h_p + 2agpg180_p + ocdca_p	3.1.1.32, 3.1.1.4	33162	2.48
PLIPA1G181pp	Phospholipase A1 (phosphatidylglycerol, n-C18:1) (periplasm)	h2o_p + pg181_p -> 2agpg181_p + ocdcea_p + h_p	3.1.1.32, 3.1.1.4	33162	2.48
ALAALAabcpp	D-alanyl-D-alanine (DalaDala) transport via ABC system (periplasm)	alaala_p + atp_c + h2o_c -> h_c + adp_c + pi_c + alaala_c		200513	22
HEXt2rpp_f	Hexanoate transport via proton symport, reversible (periplasm)	h_p + hxa_p -> h_c + hxa_c		47526.4	22
G3PEabcpp	Sn-glycerol-3-phosphoethanolamine transport via ABC system (periplasm)	g3pe_p + atp_c + h2o_c -> h_c + adp_c + pi_c + g3pe_c	3.6.3.20	152677	95.1958
G3PCabcpp	Sn-glycerol-3-phosphocholine transport via ABC system (periplasm)	atp_c + g3pc_p + h2o_c -> h_c + g3pc_c + adp_c + pi_c	3.6.3.20	152677	95.1958
2AGPGAT161	2-acyl-glycerophospho-glycerol acyltransferase (n-C16:1)	hdcea_c + atp_c + 2agpg161_c -> pg161_c + ppi_c + amp_c	6.2.1.20	80697.6	0.016
AMPTASEPG	Aminopeptidase (pro-gly)	progly_c + h2o_c -> gly_c + pro__L_c	3.4.11.2	63221.7	92
PROGLYabcpp	L-Prolinylglycine (Pro-Gly) transport via ABC system (periplasm)	atp_c + progly_p + h2o_c -> h_c + progly_c + adp_c + pi_c		203426	22
GTHRDabcpp	Reduced glutathione via ABC system (periplasm)	atp_c + h2o_c + gthrd_p -> h_c + gthrd_c + adp_c + pi_c	3.6.3.-	192829	95.1958
2AGPG140tipp	2-Acyl-sn-glycero-3-phosphoglycerol (n-C14:0) transporter via facilitated diffusion (periplasm)	2agpg140_p -> 2agpg140_c		41654.7	100000000
2AGPG160tipp	2-Acyl-sn-glycero-3-phosphoglycerol (n-C16:0) transporter via facilitated diffusion (periplasm)	2agpg160_p -> 2agpg160_c		41654.7	100000000
2AGPG141tipp	2-Acyl-sn-glycero-3-phosphoglycerol (n-C14:1) transporter via facilitated diffusion (periplasm)	2agpg141_p -> 2agpg141_c		41654.7	100000000
2AGPG161tipp	2-Acyl-sn-glycero-3-phosphoglycerol (n-C16:1) transporter via facilitated diffusion (periplasm)	2agpg161_p -> 2agpg161_c		41654.7	100000000
2AGPG181tipp	2-Acyl-sn-glycero-3-phosphoglycerol (n-C18:1) transporter via facilitated diffusion (periplasm)	2agpg181_p -> 2agpg181_c		41654.7	100000000
2AGPEAT140	2-acyl-glycerophospho-ethanolamine acyltransferase (n-C14:0)	2agpe140_c + atp_c + ttdca_c -> ppi_c + pe140_c + amp_c	6.2.1.20	80697.6	0.016
2AGPEAT120	2-acyl-glycerophospho-ethanolamine acyltransferase (n-C12:0)	2agpe120_c + atp_c + ddca_c -> pe120_c + ppi_c + amp_c	6.2.1.20	80697.6	0.016
2AGPEAT161	2-acyl-glycerophospho-ethanolamine acyltransferase (n-C16:1)	hdcea_c + atp_c + 2agpe161_c -> ppi_c + pe161_c + amp_c	6.2.1.20	80697.6	0.016
2AGPEAT141	2-acyl-glycerophospho-ethanolamine acyltransferase (n-C14:1)	atp_c + ttdcea_c + 2agpe141_c -> pe141_c + ppi_c + amp_c	6.2.1.20	80697.6	0.016
2AGPGAT160	2-acyl-glycerophospho-glycerol acyltransferase (n-C16:0)	atp_c + 2agpg160_c + hdca_c -> ppi_c + pg160_c + amp_c	6.2.1.20	80697.6	0.016
LPLIPAL2ATG140	Lysophospholipase L2 (acyltransferase, 2-acyl-glycerophosphoglycerol, n-C14:0)	2agpg140_c + pg140_c -> g3pg_c + apg140_c	3.1.1.5	38977.1	1016
LPLIPAL2ATG141	Lysophospholipase L2 (acyltransferase, 2-acyl-glycerophosphoglycerol, n-C14:1)	2agpg141_c + pg141_c -> apg141_c + g3pg_c	3.1.1.5	38977.1	1016
LPLIPAL2ATG160	Lysophospholipase L2 (acyltransferase, 2-acyl-glycerophosphoglycerol, n-C16:0)	2agpg160_c + pg160_c -> g3pg_c + apg160_c	3.1.1.5	38977.1	1016
LPLIPAL2ATG180	Lysophospholipase L2 (acyltransferase, 2-acyl-glycerophosphoglycerol, n-C18:0)	2agpg180_c + pg180_c -> g3pg_c + apg180_c	3.1.1.5	38977.1	1016
LPLIPAL2ATG161	Lysophospholipase L2 (acyltransferase, 2-acyl-glycerophosphoglycerol, n-C16:1)	pg161_c + 2agpg161_c -> g3pg_c + apg161_c	3.1.1.5	38977.1	1016
LPLIPAL2ATG181	Lysophospholipase L2 (acyltransferase, 2-acyl-glycerophosphoglycerol, n-C18:1)	2agpg181_c + pg181_c -> g3pg_c + apg181_c	3.1.1.5	38977.1	1016
CLPNS180pp_f	Cardiolipin synthase (periplasmic, n-C18:0)	2 pg180_p -> glyc_p + clpn180_p	2.7.8.-	51226.5	1
CLPNS181pp_f	Cardiolipin synthase (periplasmic, n-C18:1)	2 pg181_p -> glyc_p + clpn181_p	2.7.8.-	51226.5	1
PG161abcpp	Phosphatidylglycerol transport via ABC system (n-C16:1, periplasm)	pg161_c + atp_c + h2o_c -> h_c + adp_c + pi_c + pg161_p	3.6.3.-	64458.8	95.1958
PGP120abcpp	Phosphatidylglycerophosphate transport via ABC system (n-C12:0, periplasm)	atp_c + h2o_c + pgp120_c -> h_c + adp_c + pi_c + pgp120_p	3.6.3.-	64458.8	95.1958
PGP161abcpp	Phosphatidylglycerophosphate transport via ABC system (n-C16:1, periplasm)	atp_c + pgp161_c + h2o_c -> h_c + adp_c + pi_c + pgp161_p	3.6.3.-	64458.8	95.1958
PGP181abcpp	Phosphatidylglycerophosphate transport via ABC system (n-C18:1, periplasm)	atp_c + h2o_c + pgp181_c -> h_c + adp_c + pi_c + pgp181_p	3.6.3.-	64458.8	95.1958
PA120abcpp	Phosphatidate transport via ABC system (n-C12:0, periplasm)	atp_c + h2o_c + pa120_c -> h_c + adp_c + pi_c + pa120_p	3.6.3.-	64458.8	95.1958
PLIPA1G120pp	Phospholipase A1 (phosphatidylglycerol, n-C12:0) (periplasm)	h2o_p + pg120_p -> h_p + 2agpg120_p + ddca_p	3.1.1.32, 3.1.1.4	33162	2.48
CLPNS120pp_f	Cardiolipin synthase (periplasmic, n-C12:0)	2 pg120_p -> clpn120_p + glyc_p	2.7.8.-	51226.5	1
ALPATE160pp	Apolipoprotein N-acyltransferase (phosphatidylethanolamine, periplasm)	alpp_p + pe160_p -> lpp_p + 2agpe160_p	2.3.1.-	65369.4	46.809
ALPATG160pp	Apolipoprotein N-acyltransferase (phosphatidylglycerol, periplasm)	alpp_p + pg160_p -> lpp_p + 2agpg160_p	2.3.1.-	65369.4	46.809
2AGPGAT120	2-acyl-glycerophospho-glycerol acyltransferase (n-C12:0)	2agpg120_c + atp_c + ddca_c -> pg120_c + ppi_c + amp_c	6.2.1.20	80697.6	0.016
LPLIPAL2ATE120	Lysophospholipase L2 (acyltransferase, 2-acyl-glycerophosphoethanolamine, n-C12:0)	2agpe120_c + pg120_c -> apg120_c + g3pe_c	3.1.1.5	38977.1	1016
LPLIPAL2ATE140	Lysophospholipase L2 (acyltransferase, 2-acyl-glycerophosphoethanolamine, n-C14:0)	2agpe140_c + pg140_c -> apg140_c + g3pe_c	3.1.1.5	38977.1	1016
LPLIPAL2ATE160	Lysophospholipase L2 (acyltransferase, 2-acyl-glycerophosphoethanolamine, n-C16:0)	2agpe160_c + pg160_c -> apg160_c + g3pe_c	3.1.1.5	38977.1	1016
LPLIPAL2ATE180	Lysophospholipase L2 (acyltransferase, 2-acyl-glycerophosphoethanolamine, n-C18:0)	pg180_c + 2agpe180_c -> g3pe_c + apg180_c	3.1.1.5	38977.1	1016
LPLIPAL2ATE141	Lysophospholipase L2 (acyltransferase, 2-acyl-glycerophosphoethanolamine, n-C14:1)	pg141_c + 2agpe141_c -> apg141_c + g3pe_c	3.1.1.5	38977.1	1016
LPLIPAL2ATE161	Lysophospholipase L2 (acyltransferase, 2-acyl-glycerophosphoethanolamine, n-C16:1)	pg161_c + 2agpe161_c -> apg161_c + g3pe_c	3.1.1.5	38977.1	1016
LPLIPAL2ATE181	Lysophospholipase L2 (acyltransferase, 2-acyl-glycerophosphoethanolamine, n-C18:1)	2agpe181_c + pg181_c -> apg181_c + g3pe_c	3.1.1.5	38977.1	1016
FACOAL141t2pp	Fatty-acid-CoA ligase (tetradecenoate transport via vectoral Co-A coupling)	h_p + atp_c + ttdcea_p + coa_c -> h_c + tdecoa_c + ppi_c + amp_c	6.2.1.3	61550.7	0.029
FACOAL161t2pp	Fatty-acid-CoA ligase (hexadecenoate transport via vectoral Co-A coupling)	h_p + atp_c + coa_c + hdcea_p -> h_c + hdcoa_c + ppi_c + amp_c	6.2.1.3	61550.7	0.029
PA160abcpp	Phosphatidate transport via ABC system (n-C16:0, periplasm)	pa160_c + atp_c + h2o_c -> h_c + adp_c + pi_c + pa160_p	3.6.3.-	64458.8	95.1958
PA181abcpp	Phosphatidate transport via ABC system (n-C18:1, periplasm)	pa181_c + atp_c + h2o_c -> h_c + adp_c + pi_c + pa181_p	3.6.3.-	64458.8	95.1958
PGPP140pp	Phosphatidylglycerol phosphate phosphatase (periplasm, n-C14:0)	h2o_p + pgp140_p -> pg140_p + pi_p	3.1.3.27	24219.1	24
PGPP141pp	Phosphatidylglycerol phosphate phosphatase (periplasm, n-C14:1)	h2o_p + pgp141_p -> pg141_p + pi_p	3.1.3.27	24219.1	24
PGPP160pp	Phosphatidylglycerol phosphate phosphatase (periplasm, n-C16:0)	h2o_p + pgp160_p -> pg160_p + pi_p	3.1.3.27	24219.1	24
PGPP180pp	Phosphatidylglycerol phosphate phosphatase (periplasm, n-C18:0)	h2o_p + pgp180_p -> pg180_p + pi_p	3.1.3.27	24219.1	24
PLIPA1E180pp	Phospholipase A1 (phosphatidylethanolamine, n-C18:0) (periplasm)	h2o_p + pe180_p -> h_p + ocdca_p + 2agpe180_p	3.1.1.32	33162	1.1
PLIPA1G140pp	Phospholipase A1 (phosphatidylglycerol, n-C14:0) (periplasm)	h2o_p + pg140_p -> h_p + ttdca_p + 2agpg140_p	3.1.1.32, 3.1.1.4	33162	2.48
PLIPA1G161pp	Phospholipase A1 (phosphatidylglycerol, n-C16:1) (periplasm)	h2o_p + pg161_p -> h_p + 2agpg161_p + hdcea_p	3.1.1.32, 3.1.1.4	33162	2.48
CLPNS160pp_f	Cardiolipin synthase (periplasmic, n-C16:0)	2 pg160_p -> glyc_p + clpn160_p	2.7.8.-	51226.5	1
CLPNS161pp_f	Cardiolipin synthase (periplasmic, n-C16:1)	2 pg161_p -> clpn161_p + glyc_p	2.7.8.-	51226.5	1
PG160abcpp	Phosphatidylglycerol transport via ABC system (n-C16:0, periplasm)	atp_c + pg160_c + h2o_c -> h_c + adp_c + pi_c + pg160_p	3.6.3.-	64458.8	95.1958
PGP140abcpp	Phosphatidylglycerophosphate transport via ABC system (n-C14:0, periplasm)	atp_c + pgp140_c + h2o_c -> h_c + adp_c + pi_c + pgp140_p	3.6.3.-	64458.8	95.1958
PAPA120pp	Phosphatidate phosphatase (periplasmic, n-C12:0)	h2o_p + pa120_p -> 12dgr120_p + pi_p	3.1.3.27, 3.6.1.27	29020.5	152
PAPA140pp	Phosphatidate phosphatase (periplasmic, n-C14:0)	h2o_p + pa140_p -> 12dgr140_p + pi_p	3.1.3.27, 3.6.1.27	29020.5	152
PAPA141pp	Phosphatidate phosphatase (periplasmic, n-C14:1)	h2o_p + pa141_p -> 12dgr141_p + pi_p	3.1.3.27, 3.6.1.27	29020.5	152
PAPA160pp	Phosphatidate phosphatase (periplasmic, n-C16:0)	h2o_p + pa160_p -> pi_p + 12dgr160_p	3.1.3.4	29020.5	184
PAPA161pp	Phosphatidate phosphatase (periplasmic, n-C16:1)	h2o_p + pa161_p -> 12dgr161_p + pi_p	3.1.3.27, 3.6.1.27	29020.5	152
PAPA180pp	Phosphatidate phosphatase (periplasmic, n-C18:0)	h2o_p + pa180_p -> 12dgr180_p + pi_p	3.1.3.27, 3.6.1.27	29020.5	152
HPYRI_f	Hydroxypyruvate isomerase	hpyr_c -> 2h3oppan_c	5.3.1.22	29376.6	1265.46
TPRDCOAS	Triphosphoribosyl-dephospho-CoA synthase	atp_c + dpcoa_c -> 2tpr3dpcoa_c + ade_c	2.4.2.52	31643.6	0.01415
GAMptspp	D-glucosamine transport via PEP:Pyr PTS (periplasm)	pep_c + gam_p -> gam6p_c + pyr_c	2.7.1.191	166243	3204
GSNt2pp	Guanosine transport in via proton symport (periplasm)	h_p + gsn_p -> h_c + gsn_c		46388	22
GSNtex_f	Guanosine transport via diffusion (extracellular to periplasm)	gsn_e -> gsn_p		39959.5	100000000
FORtex_f	Formate transport via diffusion (extracellular to periplasm)	for_e -> for_p		39959.5	100000000
D_LACt2pp_f	D-lactate transport via proton symport (periplasm)	h_p + lac__D_p -> h_c + lac__D_c		59042.6	22
RIBtex_f	Ribose transport via diffusion (extracellular to periplasm)	rib__D_e -> rib__D_p		39959.5	100000000
FLVRx	Flavin reductase (NAD)	h_c + ribflv_c + nadh_c -> nad_c + rbflvrd_c	1.5.1.41	26241.2	36.35
THMtex_f	Thiamine transport via diffusion (extracellular to periplasm)	thm_e -> thm_p		39959.5	100000000
XYLUtex_f	L-xylulose transport via diffusion (extracellular to periplasm)	xylu__L_e -> xylu__L_p		39959.5	100000000
ALLtex_f	Allose transport via diffusion (extracellular to periplasm)	all__D_e -> all__D_p		39959.5	100000000
GGPTRCO	Gamma glutamyl putrescine oxidase	o2_c + ggptrc_c + h2o_c -> nh4_c + h2o2_c + ggbutal_c	1.4.3.-	47168.1	84.076
34dhpactex_f	Dihydroxyphenylacetaldehyde transport via diffusion (extracellular to periplasm)	34dhpac_e -> 34dhpac_p		39959.5	100000000
MALTHXtexi	Maltohexaose transport via diffusion (extracellular to periplasm) irreversible	malthx_e -> malthx_p		49910.6	100000000
HYD1pp	Hydrogenase (ubiquinone-8: 2 protons) (periplasm)	2 h_c + q8_c + h2_c -> 2 h_p + q8h2_c	1.12.99.6	182784	1500
FE3DHBZStonex	Ferric 2,3-dihydroxybenzoylserine transport via ton system (extracellular)	h_p + fe3dhbzs_e -> h_c + fe3dhbzs_p		145778	22
23DAPPAtex_f	2,3-diaminopropionate transport via diffusion	23dappa_e -> 23dappa_p		39959.5	100000000
ECAP3pp	Enterobacterial common antigen polymerase (periplasm)	eca3und_p + unagamuf_p -> eca4und_p + udcpdp_p + h_p	2.4.1.-	90985.7	18.3185
FEOXAMtonex	Ferroxamine transport via ton system (extracellular)	h_p + feoxam_e -> h_c + feoxam_p		150032	22
FMNRx	FMN reductase	h_c + fmn_c + nadh_c -> nad_c + fmnh2_c	1.5.1.38	23747	34
PHEt2rpp_f	L-phenylalanine reversible transport via proton symport (periplasm)	h_p + phe__L_p -> h_c + phe__L_c		50182.5	22
DHBS	2,3-dihydroxybenzoate adenylate synthase	h_c + atp_c + 23dhb_c -> 23dhba_c + ppi_c	2.7.7.58	59110.4	5.665
MDDCP1pp	Murein D,D-carboxypeptidase (murein5px4p) (periplasm)	h2o_p + murein5px4p_p -> murein4px4p_p + ala__D_p	3.4.16.4	45465	1.41
GUI2_f	Glucuronate isomerase (D-galacturonate)	galur_c -> tagur_c	5.3.1.12	53985.5	2.4
OMBZLM	2-Octaprenyl-6-methoxy-benzoquinol methylase	amet_c + 2ombzl_c -> h_c + ahcys_c + 2ommbl_c	2.1.1.163, 2.1.1.201	28072.3	0.0524684
GLYCK	Glycerate kinase	atp_c + glyc__R_c -> h_c + 3pg_c + adp_c	2.7.1.31	38733.5	350
MLTG5	Maltodextrin glucosidase (maltoheptaose)	h2o_c + malthp_c -> glc__D_c + malthx_c	3.2.1.20	69038.9	845
GPDDA3	Glycerophosphodiester phosphodiesterase (Glycerophosphoserine)	g3ps_c + h2o_c -> h_c + glyc3p_c + ser__L_c	3.1.4.46	27408.8	2.8
2DOXG6PP	2 deoxyglucose 6 phosphatase	2doxg6p_c + h2o_c -> pi_c + 2dglc_c	3.1.3.23, 3.1.3.74	26853.3	0.766
AGMH	N-Acetyl-D-glucosamine(anhydrous)N-Acetylmuramyl beta -1,4-N-acetylglucosaminidase	h2o_c + anhgm_c -> acgam_c + anhm_c	3.2.1.52	37593.6	185.2
MPTG	Murein polymerizing transglycosylase	2 uaagmda_c -> 2 h_c + murein5p5p_p + 2 udcpdp_c	2.4.1.129	176298	36.57
MPTG2	Murein polymerizing transglycosylase 2 (three linked units)	murein5p5p_p + uaagmda_c -> h_c + udcpdp_c + murein5p5p5p_p	2.4.1.129	176298	36.57
MCTP1App	Murein crosslinking transpeptidase 1A:(A2pm->D-ala) (periplasm)	murein5p5p_p -> murein5px4p_p + ala__D_p	3.4.16.4	228655	1.41
MCTP2App	Murein crosslinking transpeptidase 1A:(A2pm->D-ala) (periplasm)	murein5p5p5p_p -> murein5px4px4p_p + 2 ala__D_p	3.4.16.4	228655	1.41
MCTP1Bpp	Murein crosslinking transpeptidase 1B:(A2pm->A2pm) (periplasm)	murein5p5p_p -> alaala_p + murein5px3p_p	2.-.-.-	51945.8	79.4795
MELIBt3ipp	Melibiose transport in via antiport (periplasm)	h_p + melib_c -> h_c + melib_p		42537.2	22
GLCtex_copy2_f	Glucose transport via diffusion (extracellular to periplasm)	glc__D_e -> glc__D_p		39959.5	100000000
NAt3pp	Sodium transport out via proton antiport (cytoplasm to periplasm)	h_p + na1_c -> h_c + na1_p		41743.7	22
SFGTHi	S-Formylglutathione hydralase	h2o_c + Sfglutth_c -> h_c + gthrd_c + for_c	3.1.2.12	31340.9	17.505
K2L4Aabcpp	KDO(2)-lipid IV A transport via ABC system (periplasm)	atp_c + h2o_c + kdo2lipid4_c -> h_c + adp_c + pi_c + kdo2lipid4_p	3.6.3.-	64458.8	95.1958
DSBCGT	DsbC:glutathione thiotransferase	dsbcox_p + 2 gthrd_p -> dsbcrd_p + gthox_p	5.3.4.1	25620.9	0.000564
DSBGGT	DsbG:glutathione thiotransferase	dsbgox_p + 2 gthrd_p -> gthox_p + dsbgrd_p		27494.2	22
DHNAOT4	1,4-dihydroxy-2-naphthoate octaprenyltransferase	h_c + dhna_c + octdp_c -> ppi_c + 2dmmql8_c + co2_c	2.5.1.74	33593.2	16.0802
AMPMS2	4-amino-2-methyl-5-phosphomethylpyrimidine synthetase	nad_c + air_c + h2o_c -> 3 h_c + 4ampm_c + nadh_c + 2 for_c	4.1.99.17	70848.2	2.84828
THIORDXi	Hydrogen peroxide reductase (thioredoxin)	h2o2_c + trdrd_c -> trdox_c + 2 h2o_c	1.11.1.15, 1.11.1.9	27686.7	146.2
PPPGO3	Protoporphyrinogen oxidase (anaerobic)	3 fum_c + pppg9_c -> ppp9_c + 3 succ_c	1.3.5.3	21225.6	0.292
PDX5POi	Pyridoxine 5'-phosphate oxidase	o2_c + pdx5p_c -> pydx5p_c + h2o2_c	1.4.3.5	25544.4	0.13
PLIPA1A181pp	Phospholipase A1 (phosphatidate, n-C18:1) (periplasm)	h2o_p + pa181_p -> ocdcea_p + 2odec11eg3p_p	3.1.1.32, 3.1.1.4	33162	2.48
LPLIPAL2A141	Lysophospholipase L2 (2-acylglycerophosphotidate, n-C14:1)	2tdec7eg3p_c + h2o_c -> 2 h_c + glyc3p_c + ttdcea_c	3.1.1.5	38977.1	1016
HG2t3pp	Mercury (Hg+2) transport out via proton antiport (periplasm)	h_p + hg2_c -> h_c + hg2_p		32926.4	22
CYTBO3_4pp	Cytochrome oxidase bo3 (ubiquinol-8: 4 protons) (periplasm)	4 h_c + 0.5 o2_c + q8h2_c -> 4 h_p + h2o_c + q8_c	1.10.3.10	143873	320.5
EAR141x	Enoyl-[acyl-carrier-protein] reductase (NADH) (n-C14:1)	h_c + t3c7mrseACP_c + nadh_c -> nad_c + tdeACP_c	1.3.1.9	27863.1	5.3
EAR181x	Enoyl-[acyl-carrier-protein] reductase (NADH) (n-C18:1)	h_c + t3c11vaceACP_c + nadh_c -> nad_c + octeACP_c	1.3.1.9	27863.1	5.3
EAR181y	Enoyl-[acyl-carrier-protein] reductase (NADPH) (n-C18:1)	h_c + t3c11vaceACP_c + nadph_c -> nadp_c + octeACP_c	1.3.1.9	27863.1	5.3
G3PAT141	Glycerol-3-phosphate acyltransferase (C14:1)	glyc3p_c + tdeACP_c -> 1tdec7eg3p_c + ACP_c	2.3.1.15	99999.9	166.8
G3PAT181	Glycerol-3-phosphate acyltransferase (C18:1)	glyc3p_c + octeACP_c -> 1odec11eg3p_c + ACP_c	2.3.1.15	99999.9	166.8
DASYN140	CDP-diacylglycerol synthetase (n-C14:0)	h_c + ctp_c + pa140_c -> cdpdtdecg_c + ppi_c	2.7.7.41	31453	8.92
DASYN180	CDP-diacylglycerol synthetase (n-C18:0)	h_c + ctp_c + pa180_c -> cdpdodecg_c + ppi_c	2.7.7.41	31453	8.92
DASYN141	CDP-diacylglycerol synthetase (n-C14:1)	h_c + pa141_c + ctp_c -> cdpdtdec7eg_c + ppi_c	2.7.7.41	31453	8.92
CDAPPA160	CDP-Diacylglycerol pyrophostatase (n-C16:0)	h2o_c + cdpdhdecg_c -> 2 h_c + pa160_c + cmp_c	3.6.1.26	28449.9	90.1318
CDAPPA141	CDP-Diacylglycerol pyrophostatase (n-C14:1)	cdpdtdec7eg_c + h2o_c -> 2 h_c + pa141_c + cmp_c	3.6.1.26	28449.9	90.1318
PGSA141	Phosphatidylglycerol synthase (n-C14:1)	glyc3p_c + cdpdtdec7eg_c -> h_c + pgp141_c + cmp_c	2.7.8.5	20700.1	1
5DOAN	5'-deoxyadenosine nuclosidase	dad_5_c + h2o_c -> 5drib_c + ade_c	3.2.2.9	24353.4	4
FACOAE120	Fatty-acid-CoA thioesterase (dodecanoate)	ddcacoa_c + h2o_c -> h_c + ddca_c + coa_c	3.1.2.-	31965.3	7.3455
3OAR120_f	3-oxoacyl-[acyl-carrier-protein] reductase (n-C12:0)	h_c + 3oddecACP_c + nadph_c -> nadp_c + 3hddecACP_c	1.1.1.100	25559.6	99.3
3HAD80	3-hydroxyacyl-[acyl-carrier-protein] dehydratase (n-C8:0)	3hoctACP_c -> toct2eACP_c + h2o_c	4.2.1.59	18000.4	368.486
3HAD120	3-hydroxyacyl-[acyl-carrier-protein] dehydratase (n-C12:0)	3hddecACP_c -> h2o_c + tddec2eACP_c	4.2.1.59	18000.4	368.486
EAR180x	Enoyl-[acyl-carrier-protein] reductase (NADH) (n-C18:0)	h_c + toctd2eACP_c + nadh_c -> nad_c + ocdcaACP_c	1.3.1.9	27863.1	5.3
SO4t2pp	Sulfate transport in via proton symport (periplasm to cytoplasm)	h_p + so4_p -> h_c + so4_c		29304.2	22
EAR180y	Enoyl-[acyl-carrier-protein] reductase (NADPH) (n-C18:0)	h_c + toctd2eACP_c + nadph_c -> nadp_c + ocdcaACP_c	1.3.1.9	27863.1	5.3
AGPAT120	1-tetradecanoyl-sn-glycerol 3-phosphate O-acyltransferase (n-C12:0)	ddcaACP_c + 1ddecg3p_c -> pa120_c + ACP_c	2.3.1.51	27452.4	46.809
PGPP120	Phosphatidylglycerol phosphate phosphatase (n-C14:0)	h2o_c + pgp120_c -> pi_c + pg120_c	3.1.3.27	24219.1	24
DAGK120	Diacylglycerol kinase (n-C12:0)	atp_c + 12dgr120_c -> h_c + adp_c + pa120_c	2.7.1.107	13244.4	10.4033
PSSA180	Phosphatidylserine syntase (n-C18:0)	ser__L_c + cdpdodecg_c -> h_c + ps180_c + cmp_c	2.7.8.8	52800.2	1
PSSA161	Phosphatidylserine syntase (n-C16:1)	cdpdhdec9eg_c + ser__L_c -> h_c + ps161_c + cmp_c	2.7.8.8	52800.2	1
PSSA141	Phosphatidylserine syntase (n-C14:1)	ser__L_c + cdpdtdec7eg_c -> h_c + cmp_c + ps141_c	2.7.8.8	52800.2	1
PSD160	Phosphatidylserine decarboxylase (n-C16:0)	h_c + ps160_c -> pe160_c + co2_c	4.1.1.65	35933.3	75.042
PSD161	Phosphatidylserine decarboxylase (n-C16:1)	h_c + ps161_c -> pe161_c + co2_c	4.1.1.65	35933.3	75.042
PSD180	Phosphatidylserine decarboxylase (n-C18:0)	h_c + ps180_c -> pe180_c + co2_c	4.1.1.65	35933.3	75.042
COLIPAabcpp	Core oligosaccharide lipid A transport via ABC system (periplasm)	atp_c + h2o_c + colipa_c -> h_c + adp_c + pi_c + colipa_p	3.6.3.-	64458.8	95.1958
PLIPA2A140pp	Phospholipase A2 (phosphatidate, n-C14:0) (periplasm)	h2o_p + pa140_p -> h_p + ttdca_p + 1tdecg3p_p	3.1.1.4	33162	3.86
PLIPA2A141pp	Phospholipase A2 (phosphatidate, n-C14:1) (periplasm)	h2o_p + pa141_p -> h_p + ttdcea_p + 1tdec7eg3p_p	3.1.1.4	33162	3.86
PLIPA2A180pp	Phospholipase A2 (phosphatidate, n-C18:0) (periplasm)	h2o_p + pa180_p -> 1odecg3p_p + h_p + ocdca_p	3.1.1.4	33162	3.86
GAM6Pt6_2pp	D-Glucosamine 6-phosphate transport via phosphate antiport (periplasm)	2 pi_c + gam6p_p -> gam6p_c + 2 pi_p		50605.2	22
PPALtex_f	Propanal transport via diffusion (extracellular to periplasm)	ppal_e -> ppal_p		39959.5	100000000
CA2tex_f	Calcium (Ca+2) transport via diffusion (extracellular to periplasm)	ca2_e -> ca2_p		39959.5	100000000
CUtex_f	Copper (Cu+1) transport via diffusion (extracellular to periplasm)	cu_e -> cu_p		39959.5	100000000
CU1Opp	Cuprous Oxidase (Cu+1)	4 h_p + o2_p + 4 cu_p -> 4 cu2_p + 2 h2o_p	1.16.3	56554.5	15.8
SUCDi	Succinate dehydrogenase (irreversible)	q8_c + succ_c -> q8h2_c + fum_c	1.3.5.1	118301	110
LPLIPAL1E141pp	Lysophospholipase L1 (2-acylglycerophosphoethanolamine, n-C14:1) (periplasm)	h2o_p + 1agpe141_p -> h_p + g3pe_p + ttdcea_p	3.1.1.5	23621.5	1016
LALDO2x	D-Lactaldehyde:NAD+ 1-oxidoreductase	h_c + mthgxl_c + nadh_c -> nad_c + lald__D_c	1.1.1.6	38711.2	3.3
12PPDRtex_f	(R)-Propane-1,2-diol transport via diffusion (extracellular to periplasm)	12ppd__R_e -> 12ppd__R_p		39959.5	100000000
LPLIPAL1E160pp	Lysophospholipase L1 (2-acylglycerophosphoethanolamine, n-C16:0) (periplasm)	h2o_p + 1agpe160_p -> hdca_p + h_p + g3pe_p	3.1.1.5	23621.5	1016
LPLIPAL1E180pp	Lysophospholipase L1 (2-acylglycerophosphoethanolamine, n-C18:0) (periplasm)	h2o_p + 1agpe180_p -> h_p + g3pe_p + ocdca_p	3.1.1.5	23621.5	1016
LPLIPAL1E181pp	Lysophospholipase L1 (2-acylglycerophosphoethanolamine, n-C18:1) (periplasm)	h2o_p + 1agpe181_p -> ocdcea_p + h_p + g3pe_p	3.1.1.5	23621.5	1016
LPLIPAL1G160pp	Lysophospholipase L1 (2-acylglycerophosphoglycerol, n-C16:0) (periplasm)	h2o_p + 1agpg160_p -> hdca_p + h_p + g3pg_p	3.1.1.5	23621.5	1016
LPLIPAL1G161pp	Lysophospholipase L1 (2-acylglycerophosphoglycerol, n-C16:1) (periplasm)	h2o_p + 1agpg161_p -> h_p + g3pg_p + hdcea_p	3.1.1.5	23621.5	1016
LPLIPAL1G120pp	Lysophospholipase L1 (2-acylglycerophosphoglycerol, n-C12:0) (periplasm)	h2o_p + 1agpg120_p -> h_p + g3pg_p + ddca_p	3.1.1.5	23621.5	1016
PLIPA2E140pp	Phospholipase A2 (phosphatidylethanolamine, n-C14:0) (periplasm)	pe140_p + h2o_p -> h_p + ttdca_p + 1agpe140_p	3.1.1.32, 3.1.1.4	33162	2.48
PLIPA2E160pp	Phospholipase A2 (phosphatidylethanolamine, n-C16:0) (periplasm)	h2o_p + pe160_p -> hdca_p + h_p + 1agpe160_p	3.1.1.32, 3.1.1.4	33162	2.48
PLIPA2A161pp	Phospholipase A2 (phosphatidate, n-C16:1) (periplasm)	h2o_p + pa161_p -> h_p + 1hdec9eg3p_p + hdcea_p	3.1.1.32, 3.1.1.4	33162	2.48
PLIPA2A181pp	Phospholipase A2 (phosphatidate, n-C18:1) (periplasm)	h2o_p + pa181_p -> ocdcea_p + h_p + 1odec11eg3p_p	3.1.1.32, 3.1.1.4	33162	2.48
F6Ptex_f	Fructose 6-phosphate transport via diffusion (extracellular to periplasm)	f6p_e -> f6p_p		39959.5	100000000
GAMAN6Ptex_f	D-glucosamine 6-phosphate transport via diffusion (extracellular to periplasm)	gam6p_e -> gam6p_p		39959.5	100000000
ALR4x	Aldose reductase (acetol)	h_c + acetol_c + nadh_c -> nad_c + 12ppd__R_c	1.1.1.6	38711.2	3.3
LPLIPAL1G141pp	Lysophospholipase L1 (2-acylglycerophosphoglycerol, n-C14:1) (periplasm)	h2o_p + 1agpg141_p -> h_p + ttdcea_p + g3pg_p	3.1.1.5	23621.5	1016
LPLIPAL1G180pp	Lysophospholipase L1 (2-acylglycerophosphoglycerol, n-C18:0) (periplasm)	h2o_p + 1agpg180_p -> h_p + ocdca_p + g3pg_p	3.1.1.5	23621.5	1016
LPLIPAL1G181pp	Lysophospholipase L1 (2-acylglycerophosphoglycerol, n-C18:1) (periplasm)	h2o_p + 1agpg181_p -> ocdcea_p + h_p + g3pg_p	3.1.1.5	23621.5	1016
ACONTb_f	Aconitase (half-reaction B, Isocitrate hydro-lyase)	h2o_c + acon_C_c -> icit_c	4.2.1.3	95584.7	71
GLCP2	Glycogen phosphorylase	pi_c + bglycogen_c -> g1p_c	2.4.1.1	91844.8	47
F6Pt6_2pp	Fructose-6-phosphate transport via phosphate antiport (periplasm)	2 pi_c + f6p_p -> f6p_c + 2 pi_p		50605.2	22
PLIPA2E141pp	Phospholipase A2 (phosphatidylethanolamine, n-C14:1) (periplasm)	h2o_p + pe141_p -> h_p + ttdcea_p + 1agpe141_p	3.1.1.32, 3.1.1.4	33162	2.48
PLIPA2E181pp	Phospholipase A2 (phosphatidylethanolamine, n-C18:1) (periplasm)	h2o_p + pe181_p -> ocdcea_p + h_p + 1agpe181_p	3.1.1.32, 3.1.1.4	33162	2.48
PLIPA2G140pp	Phospholipase A2 (phosphatidylglycerol, n-C14:0) (periplasm)	h2o_p + pg140_p -> h_p + ttdca_p + 1agpg140_p	3.1.1.32, 3.1.1.4	33162	2.48
3HAD161	3-hydroxyacyl-[acyl-carrier-protein] dehydratase (n-C16:1)	3hcpalm9eACP_c -> t3c9palmeACP_c + h2o_c	4.2.1.59	18000.4	368.486
PLIPA2G160pp	Phospholipase A2 (phosphatidylglycerol, n-C16:0) (periplasm)	h2o_p + pg160_p -> hdca_p + h_p + 1agpg160_p	3.1.1.32, 3.1.1.4	33162	2.48
PLIPA2G181pp	Phospholipase A2 (phosphatidylglycerol, n-C18:1) (periplasm)	h2o_p + pg181_p -> ocdcea_p + 1agpg181_p + h_p	3.1.1.32, 3.1.1.4	33162	2.48
ASNS1	Asparagine synthase (glutamine-hydrolysing)	asp__L_c + atp_c + gln__L_c + h2o_c -> h_c + ppi_c + glu__L_c + asn__L_c + amp_c	6.3.5.4	62657.1	2.68
EAR80y	Enoyl-[acyl-carrier-protein] reductase (NADPH) (n-C8:0)	h_c + toct2eACP_c + nadph_c -> ocACP_c + nadp_c	1.3.1.9	27863.1	5.3
EAR120y	Enoyl-[acyl-carrier-protein] reductase (NADPH) (n-C12:0)	h_c + tddec2eACP_c + nadph_c -> nadp_c + ddcaACP_c	1.3.1.9	27863.1	5.3
3OAR181	3-oxoacyl-[acyl-carrier-protein] reductase (n-C18:1)	h_c + 3ocvac11eACP_c + nadph_c -> nadp_c + 3hcvac11eACP_c	1.1.1.100	25559.6	0.59
3HAD121	3-hydroxyacyl-[acyl-carrier-protein] dehydratase (n-C12:1)	3hcddec5eACP_c -> t3c5ddeceACP_c + h2o_c	4.2.1.59	18000.4	368.486
EAR121y	Enoyl-[acyl-carrier-protein] reductase (NADPH) (n-C12:1)	h_c + t3c5ddeceACP_c + nadph_c -> nadp_c + cddec5eACP_c	1.3.1.9	27863.1	5.3
GTHRDHpp	Glutathione hydralase (periplasmic)	h2o_p + gthrd_p -> cgly_p + glu__L_p	2.3.2.2	61766	21.5
PROGLYtex_f	L-Prolinylglycine transport via diffusion (extracellular to periplasm)	progly_e -> progly_p		39959.5	100000000
MDDCP2pp	Murein D,D-carboxypeptidase (murein5px4px4p) (periplasm)	h2o_p + murein5px4px4p_p -> ala__D_p + murein4px4px4p_p	3.4.16.4	45465	1.41
MDDCP3pp	Murein D,D-carboxypeptidase (murein5p5p) (periplasm)	murein5p5p_p + h2o_p -> murein5p4p_p + ala__D_p	3.4.16.4	45465	1.41
EAR140x	Enoyl-[acyl-carrier-protein] reductase (NADH) (n-C14:0)	h_c + tmrs2eACP_c + nadh_c -> nad_c + myrsACP_c	1.3.1.9	27863.1	5.3
EAR40y	Enoyl-[acyl-carrier-protein] reductase (NADPH) (n-C4:0)	h_c + nadph_c + but2eACP_c -> butACP_c + nadp_c	1.3.1.9	27863.1	5.3
3OAS181	3-oxoacyl-[acyl-carrier-protein] synthase (n-C18:1)	h_c + hdeACP_c + malACP_c -> 3ocvac11eACP_c + co2_c + ACP_c	2.3.1.179	43044.5	0.725
EAR161y	Enoyl-[acyl-carrier-protein] reductase (NADPH) (n-C16:1)	h_c + t3c9palmeACP_c + nadph_c -> hdeACP_c + nadp_c	1.3.1.9	27863.1	5.3
G3PAT140	Glycerol-3-phosphate acyltransferase (C14:0)	glyc3p_c + myrsACP_c -> 1tdecg3p_c + ACP_c	2.3.1.15	99999.9	166.8
G3PAT160	Glycerol-3-phosphate acyltransferase (C16:0)	glyc3p_c + palmACP_c -> 1hdecg3p_c + ACP_c	2.3.1.15	99999.9	166.8
G3PAT161	Glycerol-3-phosphate acyltransferase (C16:1)	glyc3p_c + hdeACP_c -> 1hdec9eg3p_c + ACP_c	2.3.1.15	99999.9	166.8
AGPAT160	1-hexadecanoyl-sn-glycerol 3-phosphate O-acyltransferase (n-C16:0)	1hdecg3p_c + palmACP_c -> pa160_c + ACP_c	2.3.1.51	27452.4	46.809
CDAPPA140	CDP-Diacylglycerol pyrophostatase (n-C14:0)	cdpdtdecg_c + h2o_c -> 2 h_c + pa140_c + cmp_c	3.6.1.26	28449.9	90.1318
MLDCP1App	Murein L,D-carboxypeptidase (murein5px4p) (periplasm)	h2o_p + murein5px4p_p -> murein3px4p_p + alaala_p	2.-.-.-	41252.1	106.3
EAR160y	Enoyl-[acyl-carrier-protein] reductase (NADPH) (n-C16:0)	h_c + tpalm2eACP_c + nadph_c -> nadp_c + palmACP_c	1.3.1.9	27863.1	5.3
EAR100y	Enoyl-[acyl-carrier-protein] reductase (NADPH) (n-C10:0)	h_c + tdec2eACP_c + nadph_c -> nadp_c + dcaACP_c	1.3.1.9	27863.1	5.3
3OAR141	3-oxoacyl-[acyl-carrier-protein] reductase (n-C14:1)	h_c + nadph_c + 3ocmrs7eACP_c -> nadp_c + 3hcmrs7eACP_c	1.1.1.100	25559.6	0.59
3OAR161	3-oxoacyl-[acyl-carrier-protein] reductase (n-C16:1)	h_c + 3ocpalm9eACP_c + nadph_c -> 3hcpalm9eACP_c + nadp_c	1.1.1.100	25559.6	0.59
3HAD141	3-hydroxyacyl-[acyl-carrier-protein] dehydratase (n-C14:1)	3hcmrs7eACP_c -> t3c7mrseACP_c + h2o_c	4.2.1.59	18000.4	368.486
EAR121x	Enoyl-[acyl-carrier-protein] reductase (NADH) (n-C12:1)	h_c + t3c5ddeceACP_c + nadh_c -> nad_c + cddec5eACP_c	1.3.1.9	27863.1	5.3
PSD140	Phosphatidylserine decarboxylase (n-C14:0)	h_c + ps140_c -> pe140_c + co2_c	4.1.1.65	35933.3	75.042
MICITDr_f	2-methylisocitrate dehydratase	2mcacn_c + h2o_c -> micit_c	4.2.1.99	93495.3	10
CDAPPA181	CDP-Diacylglycerol pyrophostatase (n-C18:1)	h2o_c + cdpdodec11eg_c -> 2 h_c + pa181_c + cmp_c	3.6.1.26	28449.9	90.1318
PGSA140	Phosphatidylglycerol synthase (n-C14:0)	glyc3p_c + cdpdtdecg_c -> h_c + pgp140_c + cmp_c	2.7.8.5	20700.1	1
LPLIPAL1A141pp	Lysophospholipase L1 (2-acylglycerophosphotidate, n-C14:1) (periplasm)	h2o_p + 1tdec7eg3p_p -> h_p + ttdcea_p + glyc3p_p	3.1.1.5	23621.5	1016
LPLIPAL1A180pp	Lysophospholipase L1 (2-acylglycerophosphotidate, n-C18:0) (periplasm)	1odecg3p_p + h2o_p -> h_p + ocdca_p + glyc3p_p	3.1.1.5	23621.5	1016
LPLIPAL1E140pp	Lysophospholipase L1 (2-acylglycerophosphoethanolamine, n-C14:0) (periplasm)	h2o_p + 1agpe140_p -> h_p + g3pe_p + ttdca_p	3.1.1.5	23621.5	1016
LPLIPAL1E161pp	Lysophospholipase L1 (2-acylglycerophosphoethanolamine, n-C16:1) (periplasm)	h2o_p + 1agpe161_p -> h_p + g3pe_p + hdcea_p	3.1.1.5	23621.5	1016
LPLIPAL1G140pp	Lysophospholipase L1 (2-acylglycerophosphoglycerol, n-C14:0) (periplasm)	h2o_p + 1agpg140_p -> h_p + ttdca_p + g3pg_p	3.1.1.5	23621.5	1016
ACONTa_f	Aconitase (half-reaction A, Citrate hydro-lyase)	cit_c -> h2o_c + acon_C_c	4.2.1.3	95584.7	19.6
MLDCP2App	Murein L,D-carboxypeptidase (murein5p5p) (periplasm)	murein5p5p_p + h2o_p -> alaala_p + murein5p3p_p	2.-.-.-	41252.1	106.3
PGPP120pp	Phosphatidylglycerol phosphate phosphatase (periplasm, n-C14:0)	h2o_p + pgp120_p -> pg120_p + pi_p	3.1.3.27	24219.1	24
PGPP181pp	Phosphatidylglycerol phosphate phosphatase (periplasm, n-C18:1)	h2o_p + pgp181_p -> pg181_p + pi_p	3.1.3.27	24219.1	24
PGSA181	Phosphatidylglycerol synthase (n-C18:1)	glyc3p_c + cdpdodec11eg_c -> h_c + cmp_c + pgp181_c	2.7.8.5	20700.1	1
PGPP140	Phosphatidylglycerol phosphate phosphatase (n-C14:0)	pgp140_c + h2o_c -> pi_c + pg140_c	3.1.3.27	24219.1	24
PGPP141	Phosphatidylglycerol phosphate phosphatase (n-C14:1)	pgp141_c + h2o_c -> pi_c + pg141_c	3.1.3.27	24219.1	24
MDDCP5pp	Murein D,D-carboxypeptidase (murein5p3p) (periplasm)	h2o_p + murein5p3p_p -> ala__D_p + murein4p3p_p	3.4.16.4	45465	1.41
MLTGY3pp	Murein lytic transglycosylase (murein3p3p) (periplasm)	murein3p3p_p -> 2 anhgm3p_p	4.2.2.-, 4.2.2.n1, 4.2.2.n2	45289.3	291.62
G3PAT180	Glycerol-3-phosphate acyltransferase (C18:0)	glyc3p_c + ocdcaACP_c -> 1odecg3p_c + ACP_c	2.3.1.15	99999.9	166.8
AGPAT140	1-tetradecanoyl-sn-glycerol 3-phosphate O-acyltransferase (n-C14:0)	1tdecg3p_c + myrsACP_c -> pa140_c + ACP_c	2.3.1.51	27452.4	46.809
PGSA160	Phosphatidylglycerol synthase (n-C16:0)	glyc3p_c + cdpdhdecg_c -> h_c + pgp160_c + cmp_c	2.7.8.5	20700.1	1
MLDCP2Bpp	Murein L,D-carboxypeptidase (murein4p3p) (periplasm)	h2o_p + murein4p3p_p -> murein3p3p_p + ala__D_p	2.-.-.-	41252.1	106.3
3OAS140	3-oxoacyl-[acyl-carrier-protein] synthase (n-C14:0)	h_c + ddcaACP_c + malACP_c -> 3omrsACP_c + co2_c + ACP_c	2.3.1.41	42828.2	1.28
3OAR140_f	3-oxoacyl-[acyl-carrier-protein] reductase (n-C14:0)	h_c + nadph_c + 3omrsACP_c -> nadp_c + 3hmrsACP_c	1.1.1.100	25559.6	99.3
3OAR160_f	3-oxoacyl-[acyl-carrier-protein] reductase (n-C16:0)	h_c + nadph_c + 3opalmACP_c -> nadp_c + 3hpalmACP_c	1.1.1.100	25559.6	99.3
PGSA161	Phosphatidylglycerol synthase (n-C16:1)	cdpdhdec9eg_c + glyc3p_c -> h_c + pgp161_c + cmp_c	2.7.8.5	20700.1	1
3HAD181	3-hydroxyacyl-[acyl-carrier-protein] dehydratase (n-C18:1)	3hcvac11eACP_c -> t3c11vaceACP_c + h2o_c	4.2.1.59	18000.4	368.486
PGPP160	Phosphatidylglycerol phosphate phosphatase (n-C16:0)	pgp160_c + h2o_c -> pi_c + pg160_c	3.1.3.27	24219.1	24
PGPP180	Phosphatidylglycerol phosphate phosphatase (n-C18:0)	h2o_c + pgp180_c -> pi_c + pg180_c	3.1.3.27	24219.1	24
PGPP161	Phosphatidylglycerol phosphate phosphatase (n-C16:1)	pgp161_c + h2o_c -> pg161_c + pi_c	3.1.3.27	24219.1	24
PGPP181	Phosphatidylglycerol phosphate phosphatase (n-C18:1)	h2o_c + pgp181_c -> pi_c + pg181_c	3.1.3.27	24219.1	24
CDAPPA180	CDP-Diacylglycerol pyrophostatase (n-C18:0)	cdpdodecg_c + h2o_c -> 2 h_c + pa180_c + cmp_c	3.6.1.26	28449.9	90.1318
NTP12	Nucleoside-triphosphatase (XTP)	xtp_c + h2o_c -> h_c + pi_c + xdp_c	3.6.1.-	18212.1	1009
PE141abcpp	Phosphatidylethanolamine transport via ABC system (n-C14:1, periplasm)	atp_c + pe141_c + h2o_c -> h_c + adp_c + pi_c + pe141_p	3.6.3.-	64458.8	95.1958
PE160abcpp	Phosphatidylethanolamine transport via ABC system (n-C16:0, periplasm)	atp_c + pe160_c + h2o_c -> h_c + adp_c + pi_c + pe160_p	3.6.3.-	64458.8	95.1958
PE161abcpp	Phosphatidylethanolamine transport via ABC system (n-C16:1, periplasm)	atp_c + h2o_c + pe161_c -> h_c + adp_c + pi_c + pe161_p	3.6.3.-	64458.8	95.1958
PSD141	Phosphatidylserine decarboxylase (n-C14:1)	h_c + ps141_c -> pe141_c + co2_c	4.1.1.65	35933.3	75.042
PG140abcpp	Phosphatidylglycerol transport via ABC system (n-C14:0, periplasm)	atp_c + h2o_c + pg140_c -> h_c + adp_c + pi_c + pg140_p	3.6.3.-	64458.8	95.1958
PG141abcpp	Phosphatidylglycerol transport via ABC system (n-C14:1, periplasm)	atp_c + h2o_c + pg141_c -> h_c + pg141_p + adp_c + pi_c	3.6.3.-	64458.8	95.1958
PG180abcpp	Phosphatidylglycerol transport via ABC system (n-C18:0, periplasm)	atp_c + pg180_c + h2o_c -> h_c + adp_c + pi_c + pg180_p	3.6.3.-	64458.8	95.1958
PG181abcpp	Phosphatidylglycerol transport via ABC system (n-C18:1, periplasm)	atp_c + h2o_c + pg181_c -> h_c + adp_c + pi_c + pg181_p	3.6.3.-	64458.8	95.1958
PGP141abcpp	Phosphatidylglycerophosphate transport via ABC system (n-C14:1, periplasm)	pgp141_c + atp_c + h2o_c -> h_c + adp_c + pi_c + pgp141_p	3.6.3.-	64458.8	95.1958
PGP160abcpp	Phosphatidylglycerophosphate transport via ABC system (n-C16:0, periplasm)	atp_c + pgp160_c + h2o_c -> h_c + pgp160_p + adp_c + pi_c	3.6.3.-	64458.8	95.1958
PGP180abcpp	Phosphatidylglycerophosphate transport via ABC system (n-C18:0, periplasm)	atp_c + h2o_c + pgp180_c -> h_c + adp_c + pi_c + pgp180_p	3.6.3.-	64458.8	95.1958
PAPA181pp	Phosphatidate phosphatase (periplasmic, n-C18:1)	h2o_p + pa181_p -> 12dgr181_p + pi_p	3.1.3.27, 3.6.1.27	29020.5	152
PA140abcpp	Phosphatidate transport via ABC system (n-C14:0, periplasm)	pa140_c + atp_c + h2o_c -> h_c + adp_c + pi_c + pa140_p	3.6.3.-	64458.8	95.1958
MDDCP4pp	Murein D,D-carboxypeptidase (murein5p4p) (periplasm)	h2o_p + murein5p4p_p -> murein4p4p_p + ala__D_p	3.4.16.4	45465	1.41
CLPNS140pp_f	Cardiolipin synthase (periplasmic, n-C14:0)	2 pg140_p -> clpn140_p + glyc_p	2.7.8.-	51226.5	1
CLPNS141pp_f	Cardiolipin synthase (periplasmic, n-C14:1)	2 pg141_p -> clpn141_p + glyc_p	2.7.8.-	51226.5	1
PG120abcpp	Phosphatidylglycerol transport via ABC system (n-C12:0, periplasm)	pg120_c + atp_c + h2o_c -> h_c + adp_c + pi_c + pg120_p	3.6.3.-	64458.8	95.1958
PE140abcpp	Phosphatidylethanolamine transport via ABC system (n-C14:0, periplasm)	atp_c + h2o_c + pe140_c -> h_c + pe140_p + adp_c + pi_c	3.6.3.-	64458.8	95.1958
CFAS160E	Cyclopropane fatty acid synthase (Phosphatidylethanolamine, n-C16:0)	2 amet_c + pe161_c -> 2 h_c + cpe160_c + 2 ahcys_c	2.1.1.79	43907.6	0.067
CFAS180E	Cyclopropane fatty acid synthase (Phosphatidylethanolamine, n-C18:0)	2 amet_c + pe181_c -> 2 h_c + 2 ahcys_c + cpe180_c	2.1.1.79	43907.6	0.067
CFAS180G	Cyclopropane fatty acid synthase (Phosphatidylglycerol, n-C18:0)	2 amet_c + pg181_c -> 2 h_c + 2 ahcys_c + cpg180_c	2.1.1.79	43907.6	0.067
PAPA160	Phosphatidate phosphatase (n-C16:0)	pa160_c + h2o_c -> pi_c + 12dgr160_c	3.1.3.4	29020.5	184
PAPA180	Phosphatidate phosphatase (n-C18:0)	h2o_c + pa180_c -> pi_c + 12dgr180_c	3.1.3.27, 3.6.1.27	29020.5	152
PAPA181	Phosphatidate phosphatase (n-C18:1)	pa181_c + h2o_c -> pi_c + 12dgr181_c	3.1.3.27, 3.6.1.27	29020.5	152
PETNT161pp	Phosphoethanolamine transferase (c-C16:1)	lipa_p + pe161_p -> 12dgr161_p + enlipa_p	2.7.8.42	63802.5	1
PSSA160	Phosphatidylserine syntase (n-C16:0)	ser__L_c + cdpdhdecg_c -> h_c + ps160_c + cmp_c	2.7.8.8	52800.2	1
PSSA181	Phosphatidylserine syntase (n-C18:1)	ser__L_c + cdpdodec11eg_c -> h_c + ps181_c + cmp_c	2.7.8.8	52800.2	1
DAGK140	Diacylglycerol kinase (n-C14:0)	atp_c + 12dgr140_c -> h_c + adp_c + pa140_c	2.7.1.107	13244.4	10.4033
DAGK160	Diacylglycerol kinase (n-C16:0)	atp_c + 12dgr160_c -> h_c + pa160_c + adp_c	2.7.1.107	13244.4	10.4033
DAGK141	Diacylglycerol kinase (n-C14:1)	atp_c + 12dgr141_c -> h_c + pa141_c + adp_c	2.7.1.107	13244.4	10.4033
DAGK161	Diacylglycerol kinase (n-C16:1)	atp_c + 12dgr161_c -> h_c + adp_c + pa161_c	2.7.1.107	13244.4	10.4033
AGPAT181	1-octadec-7-enoyl-sn-glycerol 3-phosphate O-acyltransferase (n-C18:1)	1odec11eg3p_c + octeACP_c -> pa181_c + ACP_c	2.3.1.51	27452.4	46.809
MDDEP3pp	Murein D,D-endopeptidase (murein5px4p) (periplasm)	h2o_p + murein5px4p_p -> murein5p4p_p	3.4.16.4	36811.1	1.41
MDDEP4pp	Murein D,D-endopeptidase (murein4px4px4p) (periplasm)	h2o_p + murein4px4px4p_p -> murein4px4p4p_p	3.4.16.4	36811.1	1.41
MLTGY1pp	Murein lytic transglycosylase (murein4p4p) (periplasm)	murein4p4p_p -> 2 anhgm4p_p	4.2.2.-, 4.2.2.n1, 4.2.2.n2	45289.3	291.62
CGLYtex_f	L-Cysteinylglycine transport via diffusion (extracellular to periplasm)	cgly_e -> cgly_p		39959.5	100000000
3HAD40	3-hydroxyacyl-[acyl-carrier-protein] dehydratase (n-C4:0)	3haACP_c -> h2o_c + but2eACP_c	4.2.1.59	18000.4	368.486
PLIPA1E141pp	Phospholipase A1 (phosphatidylethanolamine, n-C14:1) (periplasm)	h2o_p + pe141_p -> h_p + 2agpe141_p + ttdcea_p	3.1.1.32, 3.1.1.4	33162	2.48
3OAS60	3-oxoacyl-[acyl-carrier-protein] synthase (n-C6:0)	h_c + butACP_c + malACP_c -> 3ohexACP_c + co2_c + ACP_c	2.3.1.41	42828.2	0.97
3OAS160	3-oxoacyl-[acyl-carrier-protein] synthase (n-C16:0)	h_c + malACP_c + myrsACP_c -> 3opalmACP_c + co2_c + ACP_c	2.3.1.41	42828.2	0.011
3OAR60_f	3-oxoacyl-[acyl-carrier-protein] reductase (n-C6:0)	3ohexACP_c + h_c + nadph_c -> nadp_c + 3hhexACP_c	1.1.1.100	25559.6	99.3
3OAR80_f	3-oxoacyl-[acyl-carrier-protein] reductase (n-C8:0)	h_c + nadph_c + 3ooctACP_c -> 3hoctACP_c + nadp_c	1.1.1.100	25559.6	99.3
MLDCP3App	Murein L,D-carboxypeptidase (murein5px3p) (periplasm)	h2o_p + murein5px3p_p -> alaala_p + murein3px3p_p	2.-.-.-	41252.1	106.3
MLDCP1Bpp	Murein L,D-carboxypeptidase (murein4p4p) (periplasm)	h2o_p + murein4p4p_p -> ala__D_p + murein4p3p_p	2.-.-.-	41252.1	106.3
2AGPE181tipp	2-Acyl-sn-glycero-3-phosphoethanolamine (n-C18:1) transporter via facilitated diffusion (periplasm)	2agpe181_p -> 2agpe181_c		41654.7	100000000
2AGPA140tipp	2-Acyl-sn-glycero-3-phosphatidate (n-C14:0) transporter via facilitated diffusion (periplasm)	2tdecg3p_p -> 2tdecg3p_c		41654.7	100000000
2AGPA160tipp	2-Acyl-sn-glycero-3-phosphatidate (n-C16:0) transporter via facilitated diffusion (periplasm)	2hdecg3p_p -> 2hdecg3p_c		41654.7	100000000
2AGPA180tipp	2-Acyl-sn-glycero-3-phosphatidate (n-C18:0) transporter via facilitated diffusion (periplasm)	2odecg3p_p -> 2odecg3p_c		41654.7	100000000
2AGPA141tipp	2-Acyl-sn-glycero-3-phosphatidate (n-C14:1) transporter via facilitated diffusion (periplasm)	2tdec7eg3p_p -> 2tdec7eg3p_c		41654.7	100000000
PLIPA1G160pp	Phospholipase A1 (phosphatidylglycerol, n-C16:0) (periplasm)	h2o_p + pg160_p -> hdca_p + h_p + 2agpg160_p	3.1.1.32, 3.1.1.4	33162	2.48
PLIPA1G141pp	Phospholipase A1 (phosphatidylglycerol, n-C14:1) (periplasm)	h2o_p + pg141_p -> h_p + ttdcea_p + 2agpg141_p	3.1.1.32, 3.1.1.4	33162	2.48
LPLIPAL2E160	Lysophospholipase L2 (2-acylglycerophosphoethanolamine, n-C16:0)	2agpe160_c + h2o_c -> h_c + g3pe_c + hdca_c	3.1.1.5	38977.1	1016
LPLIPAL2G140	Lysophospholipase L2 (2-acylglycerophosphoglycerol, n-C14:0)	2agpg140_c + h2o_c -> h_c + g3pg_c + ttdca_c	3.1.1.5	38977.1	1016
LPLIPAL2G160	Lysophospholipase L2 (2-acylglycerophosphoglycerol, n-C16:0)	2agpg160_c + h2o_c -> h_c + g3pg_c + hdca_c	3.1.1.5	38977.1	1016
2AGPE140tipp	2-Acyl-sn-glycero-3-phosphoethanolamine (n-C14:0) transporter via facilitated diffusion (periplasm)	2agpe140_p -> 2agpe140_c		41654.7	100000000
2AGPE160tipp	2-Acyl-sn-glycero-3-phosphoethanolamine (n-C16:0) transporter via facilitated diffusion (periplasm)	2agpe160_p -> 2agpe160_c		41654.7	100000000
2AGPE180tipp	2-Acyl-sn-glycero-3-phosphoethanolamine (n-C18:0) transporter via facilitated diffusion (periplasm)	2agpe180_p -> 2agpe180_c		41654.7	100000000
2AGPE141tipp	2-Acyl-sn-glycero-3-phosphoethanolamine (n-C14:1) transporter via facilitated diffusion (periplasm)	2agpe141_p -> 2agpe141_c		41654.7	100000000
2AGPE161tipp	2-Acyl-sn-glycero-3-phosphoethanolamine (n-C16:1) transporter via facilitated diffusion (periplasm)	2agpe161_p -> 2agpe161_c		41654.7	100000000
2AGPA161tipp	2-Acyl-sn-glycero-3-phosphatidate (n-C16:1) transporter via facilitated diffusion (periplasm)	2hdec9eg3p_p -> 2hdec9eg3p_c		41654.7	100000000
2AGPA181tipp	2-Acyl-sn-glycero-3-phosphatidate (n-C18:1) transporter via facilitated diffusion (periplasm)	2odec11eg3p_p -> 2odec11eg3p_c		41654.7	100000000
2AGPG120tipp	2-Acyl-sn-glycero-3-phosphoglycerol (n-C12:0) transporter via facilitated diffusion (periplasm)	2agpg120_p -> 2agpg120_c		41654.7	100000000
LPLIPAL2G120	Lysophospholipase L2 (2-acylglycerophosphoglycerol, n-C12:0)	2agpg120_c + h2o_c -> h_c + g3pg_c + ddca_c	3.1.1.5	38977.1	1016
PA141abcpp	Phosphatidate transport via ABC system (n-C14:1, periplasm)	pa141_c + atp_c + h2o_c -> h_c + adp_c + pi_c + pa141_p	3.6.3.-	64458.8	95.1958
PA161abcpp	Phosphatidate transport via ABC system (n-C16:1, periplasm)	atp_c + pa161_c + h2o_c -> h_c + adp_c + pi_c + pa161_p	3.6.3.-	64458.8	95.1958
PA180abcpp	Phosphatidate transport via ABC system (n-C18:0, periplasm)	atp_c + h2o_c + pa180_c -> h_c + adp_c + pi_c + pa180_p	3.6.3.-	64458.8	95.1958
PGPP161pp	Phosphatidylglycerol phosphate phosphatase (periplasm, n-C16:1)	h2o_p + pgp161_p -> pg161_p + pi_p	3.1.3.27	24219.1	24
PE120abcpp	Phosphatidylethanolamine transport via ABC system (n-C12:0, periplasm)	atp_c + pe120_c + h2o_c -> h_c + adp_c + pe120_p + pi_c	3.6.3.-	64458.8	95.1958
PE180abcpp	Phosphatidylethanolamine transport via ABC system (n-C18:0, periplasm)	atp_c + h2o_c + pe180_c -> h_c + adp_c + pi_c + pe180_p	3.6.3.-	64458.8	95.1958
PAPA140	Phosphatidate phosphatase (n-C14:0)	pa140_c + h2o_c -> pi_c + 12dgr140_c	3.1.3.27, 3.6.1.27	29020.5	152
PAPA141	Phosphatidate phosphatase (n-C14:1)	pa141_c + h2o_c -> pi_c + 12dgr141_c	3.1.3.27, 3.6.1.27	29020.5	152
PAPA161	Phosphatidate phosphatase (n-C16:1)	pa161_c + h2o_c -> pi_c + 12dgr161_c	3.1.3.27, 3.6.1.27	29020.5	152
GTHOXtex_f	Glutathione (ox) transport via diffusion (extracellular to periplasm)	gthox_e -> gthox_p		39959.5	100000000
DSBAO1	DsbA protein reoxidation reaction (aerobic)	dsbard_p + q8_c -> q8h2_c + dsbaox_p		43227.6	22
DSBAO2	DsbA protein reoxidation reaction (anaerobic)	dsbard_p + mqn8_c -> dsbaox_p + mql8_c		43227.6	22
DSBDR	DsbD reductase	dsbdox_c + trdrd_c -> dsbdrd_c + trdox_c	1.8.1.8	75455.8	1.40385
TDSR1	Thiol:disulfide reductase (DsbC)	dsbdrd_c + dsbcox_p -> dsbdox_c + dsbcrd_p	1.8.1.8, 5.3.4.1	87396.4	0.702207
CGLYabcpp	L-Cysteinylglycine (Cys-Gly) transport via ABC system (periplasm)	atp_c + cgly_p + h2o_c -> h_c + cgly_c + adp_c + pi_c		203426	22
PLIPA2A120pp	Phospholipase A2 (phosphatidate, n-C12:0) (periplasm)	h2o_p + pa120_p -> 1ddecg3p_p + h_p + ddca_p	3.1.1.4	33162	3.86
PLIPA2A160pp	Phospholipase A2 (phosphatidate, n-C16:0) (periplasm)	h2o_p + pa160_p -> hdca_p + h_p + 1hdecg3p_p	3.1.1.4	33162	3.86
LPLIPAL2E120	Lysophospholipase L2 (2-acylglycerophosphoethanolamine, n-C12:0)	2agpe120_c + h2o_c -> h_c + g3pe_c + ddca_c	3.1.1.5	38977.1	1016
EAR100x	Enoyl-[acyl-carrier-protein] reductase (NADH) (n-C10:0)	h_c + tdec2eACP_c + nadh_c -> nad_c + dcaACP_c	1.3.1.9	27863.1	5.3
EAR120x	Enoyl-[acyl-carrier-protein] reductase (NADH) (n-C12:0)	h_c + tddec2eACP_c + nadh_c -> nad_c + ddcaACP_c	1.3.1.9	27863.1	5.3
EAR160x	Enoyl-[acyl-carrier-protein] reductase (NADH) (n-C16:0)	h_c + tpalm2eACP_c + nadh_c -> nad_c + palmACP_c	1.3.1.9	27863.1	5.3
EAR140y	Enoyl-[acyl-carrier-protein] reductase (NADPH) (n-C14:0)	h_c + tmrs2eACP_c + nadph_c -> nadp_c + myrsACP_c	1.3.1.9	27863.1	5.3
3OAS121	3-oxoacyl-[acyl-carrier-protein] synthase (n-C12:1)	h_c + cdec3eACP_c + malACP_c -> 3ocddec5eACP_c + co2_c + ACP_c	2.3.1.41	42612	0.725
3OAS80	3-oxoacyl-[acyl-carrier-protein] synthase (n-C8:0)	h_c + hexACP_c + malACP_c -> co2_c + 3ooctACP_c + ACP_c	2.3.1.41	42828.2	1.63
3OAS100	3-oxoacyl-[acyl-carrier-protein] synthase (n-C10:0)	h_c + ocACP_c + malACP_c -> 3odecACP_c + co2_c + ACP_c	2.3.1.41	42828.2	3.1
3OAS120	3-oxoacyl-[acyl-carrier-protein] synthase (n-C12:0)	h_c + dcaACP_c + malACP_c -> 3oddecACP_c + co2_c + ACP_c	2.3.1.41	42828.2	0.356
3OAR40_f	3-oxoacyl-[acyl-carrier-protein] reductase (n-C4:0)	h_c + actACP_c + nadph_c -> nadp_c + 3haACP_c	1.1.1.100	25559.6	99.3
3OAR100_f	3-oxoacyl-[acyl-carrier-protein] reductase (n-C10:0)	h_c + 3odecACP_c + nadph_c -> nadp_c + 3hdecACP_c	1.1.1.100	25559.6	99.3
3HAD60	3-hydroxyacyl-[acyl-carrier-protein] dehydratase (n-C6:0)	3hhexACP_c -> thex2eACP_c + h2o_c	4.2.1.59	18000.4	368.486
3HAD100	3-hydroxyacyl-[acyl-carrier-protein] dehydratase (n-C10:0)	3hdecACP_c -> tdec2eACP_c + h2o_c	4.2.1.59	18000.4	368.486
3HAD140	3-hydroxyacyl-[acyl-carrier-protein] dehydratase (n-C14:0)	3hmrsACP_c -> h2o_c + tmrs2eACP_c	4.2.1.59	18000.4	368.486
3HAD160	3-hydroxyacyl-[acyl-carrier-protein] dehydratase (n-C16:0)	3hpalmACP_c -> tpalm2eACP_c + h2o_c	4.2.1.59	18000.4	368.486
AGPAT180	1-octadecanoyl-sn-glycerol 3-phosphate O-acyltransferase (n-C18:0)	ocdcaACP_c + 1odecg3p_c -> pa180_c + ACP_c	2.3.1.51	27452.4	46.809
AGPAT141	1-tetradec-7-enoyl-sn-glycerol 3-phosphate O-acyltransferase (n-C14:1)	tdeACP_c + 1tdec7eg3p_c -> pa141_c + ACP_c	2.3.1.51	27452.4	46.809
AGPAT161	1-hexadec-7-enoyl-sn-glycerol 3-phosphate O-acyltransferase (n-C16:1)	hdeACP_c + 1hdec9eg3p_c -> pa161_c + ACP_c	2.3.1.51	27452.4	46.809
DASYN120	CDP-diacylglycerol synthetase (n-C12:0)	h_c + ctp_c + pa120_c -> cdpdddecg_c + ppi_c	2.7.7.41	31453	8.92
EAR40x	Enoyl-[acyl-carrier-protein] reductase (NADH) (n-C4:0)	h_c + but2eACP_c + nadh_c -> nad_c + butACP_c	1.3.1.9	27863.1	5.3
EAR60y	Enoyl-[acyl-carrier-protein] reductase (NADPH) (n-C6:0)	h_c + thex2eACP_c + nadph_c -> hexACP_c + nadp_c	1.3.1.9	27863.1	5.3
MLDEP1pp	Murein L,D-endopeptidase (murein3px3p) (periplasm)	h2o_p + murein3px3p_p -> murein3p3p_p	3.4.24.-	30135.8	0.5
MLDEP2pp	Murein L,D-endopeptidase (murein5px3p) (periplasm)	h2o_p + murein5px3p_p -> murein5p3p_p	3.4.24.-	30135.8	0.5
MLTGY2pp	Murein lytic transglycosylase (murein4p3p) (periplasm)	murein4p3p_p -> anhgm4p_p + anhgm3p_p	4.2.2.-, 4.2.2.n1, 4.2.2.n2	45289.3	291.62
MLTGY4pp	Murein lytic transglycosylase (murein4px4p4p) (periplasm)	murein4px4p4p_p -> anhgm4p_p + murein4px4p_p	4.2.2.-, 4.2.2.n1, 4.2.2.n2	45289.3	291.62
EAR60x	Enoyl-[acyl-carrier-protein] reductase (NADH) (n-C6:0)	h_c + thex2eACP_c + nadh_c -> nad_c + hexACP_c	1.3.1.9	27863.1	5.3
EAR80x	Enoyl-[acyl-carrier-protein] reductase (NADH) (n-C8:0)	h_c + toct2eACP_c + nadh_c -> nad_c + ocACP_c	1.3.1.9	27863.1	5.3
PE181abcpp	Phosphatidylethanolamine transport via ABC system (n-C18:1, periplasm)	atp_c + pe181_c + h2o_c -> h_c + adp_c + pi_c + pe181_p	3.6.3.-	64458.8	95.1958
NTP11	Nucleoside-triphosphatase (dITP)	ditp_c + h2o_c -> h_c + pi_c + didp_c	3.6.1.-	18212.1	38.4933
3OAS180	3-oxoacyl-[acyl-carrier-protein] synthase (n-C18:0)	h_c + malACP_c + palmACP_c -> 3ooctdACP_c + co2_c + ACP_c	2.3.1.41	42828.2	0.725
3HAD180	3-hydroxyacyl-[acyl-carrier-protein] dehydratase (n-C18:0)	3hoctaACP_c -> toctd2eACP_c + h2o_c	4.2.1.59	18000.4	368.486
CDAPPA120	CDP-Diacylglycerol pyrophostatase (n-C12:0)	cdpdddecg_c + h2o_c -> 2 h_c + pa120_c + cmp_c	3.6.1.26	28449.9	90.1318
PSSA120	Phosphatidylserine syntase (n-C12:0)	ser__L_c + cdpdddecg_c -> h_c + ps120_c + cmp_c	2.7.8.8	52800.2	1
PSD120	Phosphatidylserine decarboxylase (n-C12:0)	h_c + ps120_c -> pe120_c + co2_c	4.1.1.65	35933.3	75.042
PAPA120	Phosphatidate phosphatase (n-C12:0)	h2o_c + pa120_c -> pi_c + 12dgr120_c	3.1.3.27, 3.6.1.27	29020.5	152
MDDEP1pp	Murein D,D-endopeptidase (murein4px4p) (periplasm)	h2o_p + murein4px4p_p -> murein4p4p_p	3.4.16.4	36811.1	1.41
MDDEP2pp	Murein D,D-endopeptidase (murein3px4p) (periplasm)	murein3px4p_p + h2o_p -> murein4p3p_p	3.4.16.4	36811.1	1.41
PSD181	Phosphatidylserine decarboxylase (n-C18:1)	h_c + ps181_c -> pe181_c + co2_c	4.1.1.65	35933.3	75.042
DAGK180	Diacylglycerol kinase (n-C18:0)	atp_c + 12dgr180_c -> h_c + adp_c + pa180_c	2.7.1.107	13244.4	10.4033
DAGK181	Diacylglycerol kinase (n-C18:1)	atp_c + 12dgr181_c -> h_c + pa181_c + adp_c	2.7.1.107	13244.4	10.4033
PLIPA2E120pp	Phospholipase A2 (phosphatidylethanolamine, n-C12:0) (periplasm)	h2o_p + pe120_p -> h_p + 1agpe120_p + ddca_p	3.1.1.32, 3.1.1.4	33162	2.48
PLIPA2G141pp	Phospholipase A2 (phosphatidylglycerol, n-C14:1) (periplasm)	h2o_p + pg141_p -> h_p + ttdcea_p + 1agpg141_p	3.1.1.32, 3.1.1.4	33162	2.48
PLIPA2G161pp	Phospholipase A2 (phosphatidylglycerol, n-C16:1) (periplasm)	h2o_p + pg161_p -> h_p + 1agpg161_p + hdcea_p	3.1.1.32, 3.1.1.4	33162	2.48
LPLIPAL1A120pp	Lysophospholipase L1 (2-acylglycerophosphotidate, n-C12:0) (periplasm)	1ddecg3p_p + h2o_p -> h_p + ddca_p + glyc3p_p	3.1.1.5	23621.5	1016
LPLIPAL1A140pp	Lysophospholipase L1 (2-acylglycerophosphotidate, n-C14:0) (periplasm)	h2o_p + 1tdecg3p_p -> h_p + ttdca_p + glyc3p_p	3.1.1.5	23621.5	1016
LPLIPAL1A181pp	Lysophospholipase L1 (2-acylglycerophosphotidate, n-C18:1) (periplasm)	h2o_p + 1odec11eg3p_p -> ocdcea_p + h_p + glyc3p_p	3.1.1.5	23621.5	1016
LPLIPAL1E120pp	Lysophospholipase L1 (2-acylglycerophosphoethanolamine, n-C12:0) (periplasm)	h2o_p + 1agpe120_p -> h_p + g3pe_p + ddca_p	3.1.1.5	23621.5	1016
3OAR180_f	3-oxoacyl-[acyl-carrier-protein] reductase (n-C18:0)	h_c + 3ooctdACP_c + nadph_c -> 3hoctaACP_c + nadp_c	1.1.1.100	25559.6	99.3
G3PAT120	Glycerol-3-phosphate acyltransferase (C12:0)	glyc3p_c + ddcaACP_c -> 1ddecg3p_c + ACP_c	2.3.1.15	99999.9	166.8
PGSA120	Phosphatidylglycerol synthase (n-C12:0)	glyc3p_c + cdpdddecg_c -> h_c + pgp120_c + cmp_c	2.7.8.5	20700.1	1
TDSR2	Thiol:disulfide reductase (DsbG)	dsbdrd_c + dsbgox_p -> dsbdox_c + dsbgrd_p	1.8.1.8	89269.7	1.40385
GTHRDtex_f	Glutathione transport via diffusion (extracellular to periplasm)	gthrd_e -> gthrd_p		39959.5	100000000
GTHRDabc2pp	Glutathione export via ABC system (cytoplasm to periplasm)	gthrd_c + atp_c + h2o_c -> h_c + adp_c + pi_c + gthrd_p		127955	22
NADHPO	NADH peroxidase	h_c + h2o2_c + nadh_c -> nad_c + 2 h2o_c	1.11.1.15	76918.2	1.1
ACOAD7f_f	Acyl-CoA dehydrogenase (hexadecanoyl-CoA)	pmtcoa_c + fad_c -> fadh2_c + hdd2coa_c	1.3.8.7, 1.3.8.8	89221.9	2.3825
ACOAD8f_f	Acyl-CoA dehydrogenase (octadecanoyl-CoA)	stcoa_c + fad_c -> fadh2_c + od2coa_c	1.3.8.7, 1.3.8.8	89221.9	5.13
ACOAD5f_f	Acyl-CoA dehydrogenase (dodecanoyl-CoA)	ddcacoa_c + fad_c -> fadh2_c + dd2coa_c	1.3.8.7	89221.9	9.17
ACOAD3f_f	Acyl-CoA dehydrogenase (octanoyl-CoA)	occoa_c + fad_c -> fadh2_c + oc2coa_c	1.3.8.7, 1.3.8.8	89221.9	9.625
ACOAD2f_f	Acyl-CoA dehydrogenase (hexanoyl-CoA)	hxcoa_c + fad_c -> fadh2_c + hx2coa_c	1.3.99.3	89221.9	4700
ACOAD4f_f	Acyl-CoA dehydrogenase (decanoyl-CoA)	dcacoa_c + fad_c -> fadh2_c + dc2coa_c	1.3.99.3	89221.9	782.862
ACOAD6f_f	Acyl-CoA dehydrogenase (tetradecanoyl-CoA)	tdcoa_c + fad_c -> fadh2_c + td2coa_c	1.3.8.7	89221.9	5.55667
NADH16pp	NADH dehydrogenase (ubiquinone-8 & 3 protons) (periplasm)	4 h_c + q8_c + nadh_c -> 3 h_p + nad_c + q8h2_c	1.6.5.11	540183	767.5
NADH18pp	NADH dehydrogenase (demethylmenaquinone-8 & 3 protons) (periplasm)	4 h_c + 2dmmq8_c + nadh_c -> 3 h_p + nad_c + 2dmmql8_c	1.6.5.11	540183	767.5
GLYBt2pp	Glycine betaine transport via proton symport (periplasm)	h_p + glyb_p -> h_c + glyb_c		53862	22
DSERt2pp	D-serine transport in via proton symport (periplasm)	h_p + ser__D_p -> h_c + ser__D_c		51658.2	22
ALAt4pp	L-alanine transport in via sodium symport (periplasm)	na1_p + ala__L_p -> ala__L_c + na1_c		51661.5	22
LYSt3pp	L-lysine transport out via proton antiport (cytoplasm to periplasm)	h_p + lys__L_c -> h_c + lys__L_p		27757.3	22
CTBTCAL2	Crotonobetaine-CoA Ligase	ctbt_c + atp_c + coa_c -> adp_c + pi_c + ctbtcoa_c	6.2.1.48	58557.4	11.5895
BGLA1	6-phospho-beta-glucosidase	6pgg_c + h2o_c -> glc__D_c + g6p_c	3.2.1.86	52534.6	170
GDPMNP	GDP-mannose phyrophosphatase	gdpmann_c + h2o_c -> 2 h_c + man1p_c + gmp_c	3.6.1.-	21748	151
AMMQLT8	S-adenosylmethione:2-demthylmenaquinole methyltransferase (menaquinone 8)	amet_c + 2dmmql8_c -> h_c + ahcys_c + mql8_c	2.1.1.163	28072.3	0.0524684
FA120ACPHi	Fatty-acyl-ACP hydrolase	h2o_c + ddcaACP_c -> h_c + ddca_c + ACP_c	3.1.4.14	22960.4	0.004
FA80ACPHi	Fatty-acyl-ACP hydrolase	ocACP_c + h2o_c -> h_c + octa_c + ACP_c	3.1.4.14	22960.4	0.004
FA140ACPHi	Fatty-acyl-ACP hydrolase	h2o_c + myrsACP_c -> h_c + ttdca_c + ACP_c	3.1.4.14	22960.4	0.004
FA100ACPHi	Fatty-acyl-ACP hydrolase	h2o_c + dcaACP_c -> dca_c + h_c + ACP_c	3.1.4.14	22960.4	0.004
CRNDCAL2	D-Carnitine-CoA Ligase	atp_c + crn__D_c + coa_c -> adp_c + pi_c + crnDcoa_c	6.2.1.48	58557.4	11.5895
CRNCAL2	Carnitine-CoA Ligase	atp_c + crn_c + coa_c -> adp_c + pi_c + crncoa_c	6.2.1.48	58557.4	11.5895
CHLt2pp	Choline transport via proton symport (periplasm)	h_p + chol_p -> h_c + chol_c		64359.8	22
GLYt4pp	Glycine transport in via sodium symport (periplasm)	na1_p + gly_p -> gly_c + na1_c		51661.5	22
FRULYSE_f	Fructoselysine 3-epimerase	psclys_c -> frulys_c	5.1.3.-	31167.9	9201.81
FRULYSt2pp	Fructoselysine transport via proton symport (periplasm)	h_p + frulys_p -> h_c + frulys_c		47575.3	22
TUNGStex_f	Tungstate transport via diffusion (extracellular to periplasm)	tungs_e -> tungs_p		39959.5	100000000
COBALT2tpp	Cobalt transport in via permease (no H+)	cobalt2_p -> cobalt2_c		31536.4	22
OXCDC	Oxalyl-CoA decarboxylase	h_c + oxalcoa_c -> forcoa_c + co2_c	4.1.1.8	60579.5	60.7
LPLIPAL2A140	Lysophospholipase L2 (2-acylglycerophosphotidate, n-C14:0)	2tdecg3p_c + h2o_c -> 2 h_c + glyc3p_c + ttdca_c	3.1.1.5	38977.1	1016
LPLIPAL2A160	Lysophospholipase L2 (2-acylglycerophosphotidate, n-C16:0)	2hdecg3p_c + h2o_c -> 2 h_c + glyc3p_c + hdca_c	3.1.1.5	38977.1	1016
LPLIPAL2A161	Lysophospholipase L2 (2-acylglycerophosphotidate, n-C16:1)	h2o_c + 2hdec9eg3p_c -> 2 h_c + hdcea_c + glyc3p_c	3.1.1.5	38977.1	1016
LPLIPAL2A180	Lysophospholipase L2 (2-acylglycerophosphotidate, n-C18:0)	2odecg3p_c + h2o_c -> 2 h_c + glyc3p_c + ocdca_c	3.1.1.5	38977.1	1016
LPLIPAL2A181	Lysophospholipase L2 (2-acylglycerophosphotidate, n-C18:1)	2odec11eg3p_c + h2o_c -> 2 h_c + glyc3p_c + ocdcea_c	3.1.1.5	38977.1	1016
UM3PL	UDP-N-acetylmuramate:L-alanyl-gamma-D-glutamyl-meso-diaminopimelate ligase	uamr_c + atp_c + LalaDgluMdap_c -> h_c + adp_c + pi_c + ugmd_c	6.3.2.45	49872.8	4.83
UM4PL	UDP-N-acetylmuramate:L-alanyl-gamma-D-glutamyl-meso-diaminopimelate-D-alanine ligase	uamr_c + atp_c + LalaDgluMdapDala_c -> h_c + adp_c + pi_c + um4p_c	6.3.2.45	49872.8	4.83
2MAHMP	2-Methyl-4-amino-5-hydroxymethylpyrimidine diphosphatase	h2o_c + 2mahmp_c -> h_c + 4ampm_c + pi_c	3.6.1.-	23901.3	90.1318
ZN2tpp	Zinc transport in via permease (no H+)	zn2_p -> zn2_c		26484.1	22
NI2tpp	Nickel (+2) transport in via permease (no H+)	ni2_p -> ni2_c		36588.6	22
COBALT2t3pp	Cobalt (Co+2) transport out via proton antiport (periplasm)	h_p + cobalt2_c -> h_c + cobalt2_p		33802	22
PLIPA1A120pp	Phospholipase A1 (phosphatidate, n-C12:0) (periplasm)	h2o_p + pa120_p -> ddca_p + 2ddecg3p_p	3.1.1.32	33162	1.1
PLIPA1A140pp	Phospholipase A1 (phosphatidate, n-C14:0) (periplasm)	h2o_p + pa140_p -> 2tdecg3p_p + ttdca_p	3.1.1.32	33162	1.1
PLIPA1A141pp	Phospholipase A1 (phosphatidate, n-C14:1) (periplasm)	h2o_p + pa141_p -> 2tdec7eg3p_p + ttdcea_p	3.1.1.32	33162	1.1
PLIPA1A160pp	Phospholipase A1 (phosphatidate, n-C16:0) (periplasm)	h2o_p + pa160_p -> hdca_p + 2hdecg3p_p	3.1.1.32	33162	1.1
PLIPA1A161pp	Phospholipase A1 (phosphatidate, n-C16:1) (periplasm)	h2o_p + pa161_p -> 2hdec9eg3p_p + hdcea_p	3.1.1.32, 3.1.1.4	33162	2.48
PLIPA1A180pp	Phospholipase A1 (phosphatidate, n-C18:0) (periplasm)	h2o_p + pa180_p -> ocdca_p + 2odecg3p_p	3.1.1.32	33162	1.1
LPLIPAL2A120	Lysophospholipase L2 (2-acylglycerophosphotidate, n-C12:0)	2ddecg3p_c + h2o_c -> 2 h_c + glyc3p_c + ddca_c	3.1.1.5	38977.1	1016
CAt6pp_f	Calcium / sodium antiporter (1:1)	na1_p + ca2_c -> ca2_p + na1_c		34739.8	22
5DGLCNt2rpp_f	5-Dehydro-D-gluconate transport via proton symport, reversible (periplasm)	h_p + 5dglcn_p -> h_c + 5dglcn_c		46040.2	22
GALCTNt2pp	D-galactonate transport via proton symport (periplasm)	h_p + galctn__D_p -> h_c + galctn__D_c		47075.5	22
GALCTNLtex_f	L-galactonate transport via diffusion (extracellular to periplasm)	galctn__L_e -> galctn__L_p		39959.5	100000000
KDUI	5-keto-4-deoxyuronate isomerase	dt5hsu_c -> dkdglcn_c	5.3.1.17	31075.4	1265.46
CA2t3pp	Calcium (Ca+2) transport out via proton antiport (periplasm)	h_p + ca2_c -> h_c + ca2_p		39167.5	22
NADH17pp	NADH dehydrogenase (menaquinone-8 & 3 protons) (periplasm)	4 h_c + mqn8_c + nadh_c -> 3 h_p + nad_c + mql8_c	1.6.5.11	540183	767.5
FA161ACPHi	Fatty-acyl-ACP hydrolase	hdeACP_c + h2o_c -> h_c + hdcea_c + ACP_c	3.1.4.14	22960.4	0.004
FA141ACPHi	Fatty-acyl-ACP hydrolase	tdeACP_c + h2o_c -> h_c + ttdcea_c + ACP_c	3.1.4.14	22960.4	0.004
ARGt3pp	L-arginine transport out via proton antiport (cytoplasm to periplasm)	arg__L_c + h_p -> h_c + arg__L_p		23175.2	22
FA160ACPHi	Fatty-acyl-ACP hydrolase	h2o_c + palmACP_c -> h_c + hdca_c + ACP_c	3.1.4.14	22960.4	0.004
MALDtex_f	D-Malate transport via diffusion (extracellular to periplasm)	mal__D_e -> mal__D_p		39959.5	100000000
OROTtex_f	Orotate transport via diffusion (extracellular to periplasm)	orot_e -> orot_p		39959.5	100000000
PPAt4pp	Na+/Propionate symporter (periplasm)	na1_p + ppa_p -> ppa_c + na1_c		54342.8	22
OROTt2_2pp	Orotate transport via proton symport (2 H) (periplasm)	2 h_p + orot_p -> 2 h_c + orot_c		45435.1	22
MALDt2_2pp	D-Malate transport via proton symport (2 H) (periplasm)	2 h_p + mal__D_p -> 2 h_c + mal__D_c		45435.1	22
5DGLCNtex_f	5-Dehydro-D-gluconate transport via diffusion (extracellular to periplasm)	5dglcn_e -> 5dglcn_p		39959.5	100000000
DTARTD	D(-)-tartrate dehydratase	tartr__D_c -> h2o_c + oaa_c	4.2.1.2	60103.6	1149.5
PLIPA2E161pp	Phospholipase A2 (phosphatidylethanolamine, n-C16:1) (periplasm)	h2o_p + pe161_p -> h_p + 1agpe161_p + hdcea_p	3.1.1.32, 3.1.1.4	33162	2.48
PLIPA2E180pp	Phospholipase A2 (phosphatidylethanolamine, n-C18:0) (periplasm)	h2o_p + pe180_p -> h_p + ocdca_p + 1agpe180_p	3.1.1.32, 3.1.1.4	33162	2.48
PLIPA2G120pp	Phospholipase A2 (phosphatidylglycerol, n-C12:0) (periplasm)	h2o_p + pg120_p -> h_p + ddca_p + 1agpg120_p	3.1.1.32, 3.1.1.4	33162	2.48
PLIPA2G180pp	Phospholipase A2 (phosphatidylglycerol, n-C18:0) (periplasm)	h2o_p + pg180_p -> h_p + ocdca_p + 1agpg180_p	3.1.1.32, 3.1.1.4	33162	2.48
LPLIPAL1A161pp	Lysophospholipase L1 (2-acylglycerophosphotidate, n-C16:1) (periplasm)	h2o_p + 1hdec9eg3p_p -> h_p + glyc3p_p + hdcea_p	3.1.1.5	23621.5	1016
LPLIPAL1A160pp	Lysophospholipase L1 (2-acylglycerophosphotidate, n-C16:0) (periplasm)	h2o_p + 1hdecg3p_p -> hdca_p + h_p + glyc3p_p	3.1.1.5	23621.5	1016
PSCLYSt2pp	Psicoselysine transport via proton symport (periplasm)	h_p + psclys_p -> h_c + psclys_c		47575.3	22
LYSt2pp	L-lysine transport in via proton symport (periplasm)	h_p + lys__L_p -> h_c + lys__L_c		53574.5	22
GLYt2pp	Glycine transport in via proton symport (periplasm)	h_p + gly_p -> h_c + gly_c		52269	22
ALAt2pp	L-alanine transport in via proton symport (periplasm)	h_p + ala__L_p -> h_c + ala__L_c		52355.8	22
BALAt2pp	Beta-alanine transport in via proton symport (periplasm)	h_p + ala_B_p -> h_c + ala_B_c		51658.2	22
DALAt2pp	D-alanine transport in via proton symport (periplasm)	h_p + ala__D_p -> h_c + ala__D_c		51658.2	22
FE2tpp	Iron (+2) transport in via permease (no H+)	fe2_p -> fe2_c		26484.1	22
MN2tpp	Manganese transport in via permease (no H+)	mn2_p -> mn2_c		26484.1	22
MG2tpp	Magnesium (+2) transport in via diffusion	mg2_p -> mg2_c		36588.6	100000000
NI2t3pp	Nickle (Ni+2) transport out via proton antiport (periplasm)	ni2_c + h_p -> h_c + ni2_p		33802	22
PPAtex_f	Propionate transport via diffusion	ppa_e -> ppa_p		39959.5	100000000
GALCTNLt2pp	L-galactonate transport via proton symport (periplasm)	h_p + galctn__L_p -> h_c + galctn__L_c		49439.1	22
GALCTLO	L-galactonate oxidoreductase	nad_c + galctn__L_c -> h_c + tagur_c + nadh_c	1.1.1.-	36446.9	76.0885
PSCLYStex_f	Psicoselysine transporter via diffusion (extracellular)	psclys_e -> psclys_p		39959.5	100000000
THYMtex_f	Thymine transport via diffusion (extracellular to periplasm)	thym_e -> thym_p		39959.5	100000000
CU2tpp	Copper transport in via permease (no H+)	cu2_p -> cu2_c		26484.1	22
FE2t3pp	Iron (Fe+2) transport out via proton antiport (periplasm)	h_p + fe2_c -> h_c + fe2_p		32926.4	22
MN2t3pp	Manganese (Mn+2) transport out via proton antiport (periplasm)	mn2_c + h_p -> h_c + mn2_p		33802	22
CD2tpp	Cadmium (+2) transport in via permease (no H+)	cd2_p -> cd2_c		26484.1	22
THRA	Threonine aldolase	thr__L_c -> gly_c + acald_c	4.1.2.48	40904.5	1.87
XYLK2	L-xylulokinase	atp_c + xylu__L_c -> h_c + adp_c + xu5p__L_c	2.7.1.16	58120.5	35.42
GLDBRAN2	Glycogen debranching enzyme (bglycogen -> glycogen)	bglycogen_c -> glycogen_c	3.2.1.196	73574.5	40.4667
CLt3_2pp	Chloride transport out via proton antiport (2:1) (periplasm)	h_c + 2 cl_p -> h_p + 2 cl_c		50347.5	22
POR5_f	Pyruvate synthase	2 flxso_c + pyr_c + coa_c -> h_c + 2 flxr_c + accoa_c + co2_c	1.2.7.-	148521	10.8498
HACD8_f	3-hydroxyacyl-CoA dehydrogenase (3-oxooctadecanoyl-CoA), peroxisomal	h_c + 3ohodcoa_c + nadh_c -> 3hodcoa_c + nad_c	1.1.1.35	78330.8	229
CTECOAI8_f	3-cis-2-trans-enoyl-CoA isomerase	odecoa_c -> od2coa_c	5.3.3.8	79591.6	63
CTECOAI6_f	3-cis-2-trans-enoyl-CoA isomerase	tdecoa_c -> td2coa_c	5.3.3.8	79591.6	63
MALCOAMT	Malonyl-CoA methyltransferase	amet_c + malcoa_c -> malcoame_c + ahcys_c	2.1.1.197	28275.5	173
OGMEACPS	3-Oxo-glutaryl-[ACP] methyl ester synthase	h_c + malcoame_c + malACP_c -> ogmeACP_c + coa_c + co2_c	2.3.1.180	33514.2	0.46
OGMEACPR	3-Oxo-glutaryl-[ACP] methyl ester reductase	h_c + ogmeACP_c + nadph_c -> hgmeACP_c + nadp_c	1.1.1.100	25559.6	0.59
OPMEACPS	3-Oxo-pimeloyl-[ACP] methyl ester synthase	h_c + gmeACP_c + malACP_c -> opmeACP_c + co2_c + ACP_c	2.3.1.41	42612	0.05165
LIPAabctex	Lipid A transport via ABC system (periplasm to extracellular)	lipa_p + atp_c + h2o_c -> h_c + adp_c + pi_c + lipa_e	3.6.3.-	259518	95.1958
DGUNC	Diguanylate cyclase	2 gtp_c -> cdigmp_c + 2 ppi_c	2.7.7.65	44763	1.2
CDGUNPD	3,5-cyclic-nucleotide phosphodiesterase	cdigmp_c + h2o_c -> h_c + 5pg35pg_c	3.1.4.52	64170	0.000363333
LDGUNPD	Linear diguanylate phosphodiesterase	5pg35pg_c + h2o_c -> h_c + 2 gmp_c	3.1.4.52	74662.7	0.000363333
MPTAT	Molybdopterin adenylyltransferase	h_c + mpt_c + atp_c -> mptamp_c + ppi_c	2.7.7.75	21221.7	0.0012
MOADSUx	MoaD sulfuration (nadh, assumed)	iscssh_c + moadamp_c + nadh_c -> nad_c + moadcosh_c + iscs_c + amp_c	2.8.1.7	53827.8	0.5
CMtpp	Chloramphenicol transport via TolC system	h_p + cm_p -> h_c + cm_e		209206	22
FUSAtpp	Fusidic acid transport via TolC system	fusa_p + h_p -> h_c + fusa_e		209206	22
MINCYCtex_f	Minocycline transport via diffusion (extracellular to periplasm)	mincyc_e -> mincyc_p		39959.5	100000000
MINCYCtpp	Minocycline transport via TolC system	h_p + mincyc_p -> h_c + mincyc_e		209206	22
DOXRBCNtex_f	Doxorubicin transport via diffusion (extracellular to periplasm)	doxrbcn_e -> doxrbcn_p		39959.5	100000000
DOXRBCNtpp	Doxorubicin transport via TolC system	h_p + doxrbcn_p -> h_c + doxrbcn_e		209206	22
REPHACCOAI_f	Ring 1,2-epoxyphenylacetyl-CoA isomerase (oxepin-CoA forming)	rephaccoa_c -> 2oxpaccoa_c	5.3.3.18	28403.8	63
ACPPAT141	Acyl-(acyl carrier protein):phosphate acyltransferase (C14:1)	h_c + tdeACP_c + pi_c -> ttdceap_c + ACP_c	2.3.1.n2	46834.6	1500
ACPPAT161	Acyl-(acyl carrier protein):phosphate acyltransferase (C16:1)	h_c + hdeACP_c + pi_c -> hdceap_c + ACP_c	2.3.1.n2	46834.6	1500
ACPPAT180	Acyl-(acyl carrier protein):phosphate acyltransferase (C18:0)	h_c + pi_c + ocdcaACP_c -> ocdcap_c + ACP_c	2.3.1.n2	46834.6	1500
APG3PAT160	Acyl-phosphate:glycerol-3-phosphate acyltransferase (C16:0)	glyc3p_c + hdcap_c -> h_c + 1hdecg3p_c + pi_c	2.3.1.15	22192.8	166.8
APG3PAT161	Acyl-phosphate:glycerol-3-phosphate acyltransferase (C16:1)	glyc3p_c + hdceap_c -> h_c + pi_c + 1hdec9eg3p_c	2.3.1.15	22192.8	166.8
APG3PAT180	Acyl-phosphate:glycerol-3-phosphate acyltransferase (C18:0)	glyc3p_c + ocdcap_c -> h_c + pi_c + 1odecg3p_c	2.3.1.15	22192.8	166.8
ICYSDS	ISC Cysteine desulfuration	cys__L_c + iscs_c -> iscssh_c + ala__L_c	2.8.1.7	45088.1	0.5
I4FE4SR	ISC [4Fe-4S] Reduction	2 h_c + fadh2_c + iscu_2fe2s2_c -> iscu_4fe4s_c + fad_c		13848.2	22
S2FE2ST	SUF [2Fe-2S] Transfer	4 h_c + sufbcd_2fe2s_c -> sufbcd_c + 2fe2s_c		142392	22
BMOCOS	Bis-molybdenum cofactor synthase	mptamp_c + moco_c -> bmoco_c + cu2_c + amp_c	2.10.1.1	44065.9	1.375
BWCOS	Tungsten bispterin cofactor synthase	wco_c + mptamp_c -> bwco_c + cu2_c + amp_c	2.10.1.1	44065.9	1.375
BWCOGDS1	Tungsten bispterin guanine dinucleotide synthase (single GDP)	h_c + bwco_c + gtp_c -> ppi_c + bwco1gdp_c	2.7.7.77	31314.7	0.0048
BWCOGDS2	Tungsten bispterin guanine dinucleotide synthase	h_c + bwco1gdp_c + gtp_c -> bwcogdp_c + ppi_c	2.7.7.77	31314.7	0.0048
DHNPTE_f	Dihydroneopterin epimerase	dhnpt_c -> dhmpt_c	4.1.2.25	13619.1	0.089
DHMPTR	Dihydromonapterin reductase	h_c + dhmpt_c + nadph_c -> thmnp_c + nadp_c	1.5.1.3	26347.6	19.2
NOVBCNtpp	Novobiocin transport via TolC system	novbcn_p + h_p -> h_c + novbcn_e		209206	22
CMtex_f	Chloramphenicol transport via diffusion (extracellular to periplasm)	cm_e -> cm_p		39959.5	100000000
LALALGLUtex_f	L-alanyl-L-glutamate transport via diffusion (extracellular to periplasm)	LalaLglu_e -> LalaLglu_p		39959.5	100000000
LALADGLUtpp	L-alanyl-D-glutamate transport in via proton symport (periplasm)	h_p + LalaDglu_p -> h_c + LalaDglu_c		53693.6	22
I2FE2SS	ISC [2Fe-2S] Synthesis	2 iscssh_c + fadh2_c + 2 fe2_c + iscu_c -> 6 h_c + iscu_2fe2s_c + 2 iscs_c + fad_c	2.8.1.7	58918.3	0.5
I2FE2ST	ISC [2Fe-2S] Transfer	4 h_c + iscu_2fe2s_c -> 2fe2s_c + iscu_c		25385.8	22
I2FE2SS2	ISC [2Fe-2S] Synthesis II	2 iscssh_c + iscu_2fe2s_c + fadh2_c + 2 fe2_c -> 6 h_c + iscu_2fe2s2_c + 2 iscs_c + fad_c	2.8.1.7	58918.3	0.5
I4FE4ST	ISC [4Fe-4S] Transfer	4 h_c + iscu_4fe4s_c -> iscu_c + 4fe4s_c		25385.8	22
S4FE4ST	SUF [4Fe-4S] Transfer	4 h_c + sufbcd_4fe4s_c -> sufbcd_c + 4fe4s_c		142392	22
S2FE2SS2	SUF [2Fe-2S] Synthesis II	sufbcd_2fe2s_c + fadh2_c + 2 sufsesh_c + atp_c + 2 fe2_c + h2o_c -> 7 h_c + adp_c + pi_c + 2 sufse_c + sufbcd_2fe2s2_c + fad_c	2.8.1.7, 4.4.1.16	189307	0.425
BTS5	Biotin synthase	amet_c + 2fe2s_c + dtbt_c -> h_c + met__L_c + dad_5_c + 2fe1s_c + btn_c	2.8.1.6	38647	13.9
5MTRtex_f	5-Methylthio-D-ribose transport via proton diffusion (extracellular to periplasm)	5mtr_e -> 5mtr_p		39959.5	100000000
LALADGLUtex_f	L-alanyl-D-glutamate transport via diffusion (extracellular to periplasm)	LalaDglu_e -> LalaDglu_p		39959.5	100000000
LALALGLUtpp	L-alanyl-L-glutamate transport in via proton symport (periplasm)	h_p + LalaLglu_p -> h_c + LalaLglu_c		53693.6	22
3AMACHYD	3-aminoacrylate hydrolase	h_c + h2o_c + 3amac_c -> nh4_c + msa_c	3.5.1.-	28897.4	111.869
3HPPtex_f	3-hydroxypropionate transport via diffusion (extracellular to periplasm)	3hpp_e -> 3hpp_p		39959.5	100000000
CCGS	7-cyano-7-carbaguanine synthase	nh4_c + atp_c + cdg_c -> h_c + preq0_c + adp_c + pi_c + h2o_c	6.3.4.20	25513.4	5.28944
CDGR	7-cyano-7-deazaguanine reductase	3 h_c + preq0_c + 2 nadph_c -> preq1_c + 2 nadp_c	1.7.1.13	32586.5	0.06515
MSAR	Malonic semialdehyde reductase	h_c + msa_c + nadph_c -> nadp_c + 3hpp_c	1.1.1.298	24408.9	115
ACPPAT120	Acyl-(acyl carrier protein):phosphate acyltransferase (C12:0)	h_c + pi_c + ddcaACP_c -> ddcap_c + ACP_c	2.3.1.n2	46834.6	1500
CPH4S	6-carboxy-5,6,7,8-tetrahydropterin synthase	h2o_c + ahdt_c -> h_c + pppi_c + cph4_c + acald_c	4.1.2.50	13772.5	13.1541
SHCHCS3	2-succinyl-6-hydroxy-2,4-cyclohexadiene 1-carboxylate synthase	2sephchc_c -> 2shchc_c + pyr_c	4.2.99.20	27681.6	8.5
URACPAH	Peroxyureidoacrylate hydrolase	uracp_c + h2o_c -> h_c + cbm_c + poaac_c	3.5.1.110	25207.9	111.869
POAACR	Peroxyaminoacrylate reductase	poaac_c + nadh_c -> nad_c + h2o_c + 3amac_c	1.-.-.-	13762.5	93.5565
ACPPAT160	Acyl-(acyl carrier protein):phosphate acyltransferase (C16:0)	h_c + pi_c + palmACP_c -> hdcap_c + ACP_c	2.3.1.n2	46834.6	1500
ACPPAT181	Acyl-(acyl carrier protein):phosphate acyltransferase (C18:1)	h_c + pi_c + octeACP_c -> ocdceap_c + ACP_c	2.3.1.n2	46834.6	1500
APH141	Acylphosphatase (C14:1)	ttdceap_c + h2o_c -> 2 h_c + pi_c + ttdcea_c	3.6.1.7	10299.4	1.55e-06
APH161	Acylphosphatase (C16:1)	hdceap_c + h2o_c -> 2 h_c + hdcea_c + pi_c	3.6.1.7	10299.4	1.55e-06
APH180	Acylphosphatase (C18:0)	h2o_c + ocdcap_c -> 2 h_c + ocdca_c + pi_c	3.6.1.7	10299.4	1.55e-06
APH181	Acylphosphatase (C18:1)	h2o_c + ocdceap_c -> 2 h_c + ocdcea_c + pi_c	3.6.1.7	10299.4	1.55e-06
GTHPi	Glutathione peridoxase	2 gthrd_c + h2o2_c -> 2 h2o_c + gthox_c	1.11.1.9	20468.9	241.613
SEPHCHCS	2-succinyl-5-enolpyruvyl-6-hydroxy-3-cyclohexene-1-carboxylate synthase	h_c + akg_c + ichor_c -> 2sephchc_c + co2_c	2.2.1.9	61365.4	0.0625
DHNCOAS	1,4-dihydroxy-2-napthoyl-CoA synthase	h_c + sbzcoa_c -> h2o_c + 14dhncoa_c	4.1.3.36	31632.2	0.062
DHNCOAT	1,4-dihydroxy-2-napthoyl-CoA thioesterase	h2o_c + 14dhncoa_c -> h_c + dhna_c + coa_c	3.1.2.28	14944.8	3.165
I2FE2SR	ISC [2Fe-2S] regeneration	iscssh_c + 2fe1s_c + iscu_c -> 4 h_c + iscu_2fe2s_c + iscs_c	2.8.1.7	58918.3	0.5
TYRL	Tyrosine lyase	amet_c + tyr__L_c + nadph_c -> h_c + met__L_c + 4crsol_c + dad_5_c + nadp_c + dhgly_c	2.8.1.10	26895.4	85.4667
THZPSN3	Thiazole phosphate synthesis	h_c + iscssh_c + atp_c + dxyl5p_c + dhgly_c + nadph_c -> ppi_c + nadp_c + 2 h2o_c + 4mpetz_c + iscs_c + amp_c + co2_c	2.8.1.7	177586	0.5
APG3PAT120	Acyl-phosphate:glycerol-3-phosphate acyltransferase (C12:0)	glyc3p_c + ddcap_c -> h_c + pi_c + 1ddecg3p_c	2.3.1.15	22192.8	166.8
APH120	Acylphosphatase (C12:0)	ddcap_c + h2o_c -> 2 h_c + pi_c + ddca_c	3.6.1.7	10299.4	1.55e-06
MOCDS	Molybdopterin cytidine dinucleotide synthase	h_c + ctp_c + moco_c -> ppi_c + mococdp_c	2.7.7.76	21513.3	0.0046
FUSAtex_f	Fusidic acid transport via diffusion (extracellular to periplasm)	fusa_e -> fusa_p		39959.5	100000000
QUIN2tex_f	Quinate transport via diffusion (extracellular to periplasm)	quin_e -> quin_p		39959.5	100000000
FORCT_f	Formyl-CoA Transferase	oxa_c + forcoa_c -> oxalcoa_c + for_c	2.8.3.16	45826.8	4.75
PACCOAE	Ring 1,2-phenylacetyl-CoA epoxidase (NADPH)	h_c + phaccoa_c + o2_c + nadph_c -> nadp_c + h2o_c + rephaccoa_c	1.14.13.149	131887	6.47051
OXDHCOAT	3-oxo-5,6-dehydrosuberyl-CoA thiolase	3oxdhscoa_c + coa_c -> accoa_c + 23dhacoa_c	2.3.1.174	70661.2	7.8
HADPCOADH3_f	3-hydroxyadipyl-CoA dehydrogenase (NAD+)	nad_c + 3hadpcoa_c -> h_c + oxadpcoa_c + nadh_c	1.1.1.-	51731.2	76.0885
O16A4COLIPAabctex	O16 antigen (x4) core oligosaccharide lipid A transport via ABC system (periplasm to extracellular)	atp_c + h2o_c + o16a4colipa_p -> h_c + o16a4colipa_e + adp_c + pi_c	3.6.3.-	259518	95.1958
COLIPAabctex	Core oligosaccharide lipid A transport via ABC system (periplasm to extracellular)	atp_c + colipa_p + h2o_c -> h_c + adp_c + pi_c + colipa_e	3.6.3.-	259518	95.1958
ENLIPAabctex	Phosphoethanolamine lipid A transport via ABC system (periplasm to extracellular)	atp_c + enlipa_p + h2o_c -> h_c + adp_c + pi_c + enlipa_e	3.6.3.-	259518	95.1958
PYROX	Pyrimidine oxygenase	h_c + o2_c + ura_c + nadh_c -> uracp_c + nad_c	1.5.1.42	59948.3	15.5
BMOGDS1	Bis-molybdopterin guanine dinucleotide synthase (single GDP)	h_c + bmoco_c + gtp_c -> bmoco1gdp_c + ppi_c	2.7.7.77	31314.7	0.0048
MPTS	Molybdopterin synthase	cpmp_c + cu2_c + 2 moadcosh_c -> 5 h_c + mpt_c + 2 moadcoo_c	2.8.1.12	25720.2	85.4667
MOCOS	Molybdenum cofactor synthase	2 h_c + mptamp_c + mobd_c -> h2o_c + cu2_c + moco_c + amp_c	2.10.1.1	44065.9	1.375
BMOGDS2	Bis-molybdopterin guanine dinucleotide synthase	h_c + bmoco1gdp_c + gtp_c -> bmocogdp_c + ppi_c	2.7.7.77	31314.7	0.0048
S2FE2SR	SUF [2Fe-2S] regeneration	sufsesh_c + atp_c + h2o_c + 2fe1s_c + sufbcd_c -> 5 h_c + sufbcd_2fe2s_c + adp_c + pi_c + sufse_c	2.8.1.7, 4.4.1.16	189307	0.425
ACACT8r_f	Acetyl-CoA acyltransferase (hexadecanoyl-CoA), (r)	3ohodcoa_c + coa_c -> accoa_c + pmtcoa_c	2.3.1.16	43702.1	1.4
CTECOAI7_f	3-cis-2-trans-enoyl-CoA isomerase	hdcoa_c -> hdd2coa_c	5.3.3.8	79591.6	63
CLIPAabctex	Cold lipid A transport via ABC system (periplasm to extracellular)	lipa_cold_p + atp_c + h2o_c -> h_c + adp_c + pi_c + lipa_cold_e	3.6.3.-	259518	95.1958
K2L4Aabctex	KDO(2)-lipid IV A transport via ABC system (periplasm to extracellular)	atp_c + kdo2lipid4_p + h2o_c -> h_c + adp_c + pi_c + kdo2lipid4_e	3.6.3.-	259518	95.1958
[truncated: 848 more rows]

## Sheet: Sheet 2
	Environmental condition / substrate
	Glucose	LB	Glycerol + AA	Acetate	Fumarate	Glucosamine	Glycerol	Pyruvate	Chemostat µ=0.5	Chemostat µ=0.35	Chemostat µ=0.20	Chemostat µ=0.12	Stationary phase 1 day	Stationary phase 3 days	Osmotic-stress glucose	42°C glucose	pH6 glucose	Xylose	Mannose	Galactose	Succinate	Fructose
Total protein abundance	5.07044e+06	8.35787e+06	7.05737e+06	3.81796e+06	4.38999e+06	4.68189e+06	4.64742e+06	4.1937e+06	4.55346e+06	3.99283e+06	3.4324e+06	3.11358e+06	3.38938e+06	3.27243e+06	5.29465e+06	5.28823e+06	5.50787e+06	4.91991e+06	4.5027e+06	3.79362e+06	4.45168e+06	5.15091e+06
protein copies/cell
Molar abundance	8.41986e-09	1.38789e-08	1.17193e-08	6.34001e-09	7.28992e-09	7.77465e-09	7.7174e-09	6.96396e-09	7.56137e-09	6.63041e-09	5.69977e-09	5.17035e-09	5.62833e-09	5.43412e-09	8.79218e-09	8.78151e-09	9.14624e-09	8.16989e-09	7.47708e-09	6.2996e-09	7.39237e-09	8.55348e-09
nmol/cell
Molar concentration	10.4696	12.0554	11.4145	10.2928	10.7002	11.0726	10.9111	10.3834	10.4647	10.3008	10.2073	10.1319	13.1423	12.6888	11.7632	10.9818	11.6402	10.9306	10.5714	10.6182	10.6861	10.7586
mumol/gCDW
Protein flux
Total protein mass	243.194	366.966	326.551	196.362	217.289	225.429	225.496	213.87	230.383	205.396	178.189	162.791	139.602	138.867	238.299	255.072	250.576	237.725	224.96	189.032	220.537	252.866
fg per cell
Total protein concentration	81.1517	85.5399	85.3536	85.5497	85.5903	86.1581	85.5568	85.5754	85.5648	85.6326	85.6347	85.6088	87.4784	87.0177	85.5599	85.6023	85.5808	85.3536	85.3536	85.5051	85.5528	85.3536
g protein / L
Total protein concentration	0.302399	0.31875	0.318056	0.318787	0.318938	0.321054	0.318814	0.318883	0.318844	0.319096	0.319104	0.319007	0.325974	0.324257	0.318825	0.318983	0.318903	0.318056	0.318056	0.318621	0.318799	0.318056
g protein / g biomass_cdw
Mean protein concentration	0.318648
Std protein concentration	0.00412527
Parameters:
Molar cell weight [g/mol]	268.36

## Sheet: Sheet 3
	Environmental condition/substrate
	Glucose	LB	Glycerol + AA	Acetate	Fumarate	Glucosamine	Glycerol	Pyruvate	Chemostat µ=0.5	Chemostat µ=0.35	Chemostat µ=0.20	Chemostat µ=0.12	Stationary phase 1 day	Stationary phase 3 days	Osmotic-stress glucose	42°C glucose	pH6 glucose	Xylose	Mannose	Galactose	Succinate	Fructose
Specific growth rate [1/h]	0.67	1.78	1.27	0.3	0.42	0.46	0.47	0.4	0.5	0.35	0.2	0.12	0	0	0.55	0.66	0.63	0.55	0.47	0.26	0.44	0.65
Cell volume [fL]	2.99678	4.29	3.82586	2.2953	2.53871	2.61645	2.63562	2.4992	2.6925	2.39858	2.0808	1.90157	1.59585	1.59585	2.78518	2.97973	2.92794	2.78518	2.63562	2.21077	2.57779	2.96258
Cell volume [L]	2.99678e-15	4.29e-15	3.82586e-15	2.2953e-15	2.53871e-15	2.61645e-15	2.63562e-15	2.4992e-15	2.6925e-15	2.39858e-15	2.0808e-15	1.90157e-15	1.59585e-15	1.59585e-15	2.78518e-15	2.97973e-15	2.92794e-15	2.78518e-15	2.63562e-15	2.21077e-15	2.57779e-15	2.96258e-15

## Sheet: Sheet 4
Experimental data of growth, acetate secretion, oxygen uptake, and carbon dioxide production rates for E. coli for a range of glucose uptake rates
	Growth rate	Glucose uptake rate	Biomass yield	Acetate yield	Acetate secretion rate	CO2 yield	CO2 production rate	O2 uptake rate	Source
	1/h	mmol/gDW/h	gDW/gGLC	gAC/gGLC	mmol/gDW/h	gCO2/gGLC	mmol/gDW/h	mmol/gDW/h
	0.24	3.02694	0.44	0	0	27.56	6.6144		Valgepea et al. 2010 (doi: 10.1186/1752-0509-4-166)
	0.24	3.32963	0.4	0	0	30.12	7.2288
	0.3	3.61917	0.46	0.53	0.159	27.55	8.265
	0.3	4.06053	0.41	0.9	0.27	27.19	8.157
	0.4	5.0449	0.44	1.7	0.68	26.24	10.496
	0.4	5.28513	0.42	1.56	0.624	23.86	9.544
	0.51	6.58183	0.43	3.25	1.6575
	0.51	6.9029	0.41	3.35	1.7085	21.19	10.8069
	0.65	7.6	0.48		4.8				Perrenoud et al. 2005 (doi: 10.1128/JB.187.9.3171-3179.2005)
	0.04	0.9	0.24664	0	0				Nanchen et al. 2006 (doi: 10.1128/AEM.72.2.1164)
	0.05	1.2	0.231225	0	0
	0.06	1.1	0.302694	0	0
	0.09	1.7	0.293791	0	0
	0.09	1.8	0.277469	0	0
	0.11	2	0.305216	0	0
	0.19	2.8	0.376566	0	0
	0.29	4.2	0.383172	0	0
	0.31	4.6	0.373981	0	0
	0.4	5.7	0.389431	0	0
	0.41	5.8	0.392284	0	0
	0.21	2.66	0.43811						Peebo et al. 2015 (doi: 10.1039/C4MB00721B)
	0.31	3.81	0.451525
	0.41	4.91	0.463391
	0.51	6.24	0.453556
	0.22	2.78	0.43916
	0.26	3.25	0.443951
	0.36	4.36	0.458206
	0.46	5.52	0.462449
	0.51	6.24	0.453556
	0.1	1.52	0.365091		0				Folsom et al. 2014 (doi: 10.1128/JB.01606-14)
	0.2	2.47	0.449343		0
	0.3	4.25	0.391722		0
	0.4	5.65	0.392877		0
	0.0530811	0.699706	0.420988		0		1.98715	2.16184	Vemuri et al. 2006 (doi: 10.1128/AEM.72.5.3653)
	0.10184	1.20467	0.469136		0		2.80819	2.88647
	0.191799	2.15427	0.494074		0		4.53118	4.74638
	0.298272	3.34514	0.494815		0		6.59091	10
	0.411342	4.69285	0.48642		0.15509		8.68991	10.6401
	0.496032	5.94577	0.462963		1.8417		10.2987	15.3744
	0.602263	7.87427	0.424444		6.10945		8.57687	13.1884
	0.1	1.52	0.365091				4.6968	4.75	Folsom et al. 2015 (doi: 10.1099/mic.0.000118)
	0.2	2.47	0.449343				6.8913	6.64
	0.3	4.25	0.391722				13.107	12.58
	0.4	5.65	0.392877				17.3568	16.82
	0.59	7.81	0.419224		3.26				Schmidt et al. 2016 (doi: 10.1038/nbt.3418)
	0.61	7.54	0.448956		2.72

## Sheet: Sheet 5
Comparison between experimentally determined and predicted growth and acetate secretion rates using several substrates as sole carbon sources.
Experimental data taken from Gerosa et al. (2015) (doi: 10.1016/j.cels.2015.09.008)
Model: iML1515 including protein allocation and enzymatic constraints
Upper bound of substrate uptake rates were constrained to observed values
	Substrate	Growth rate		Acetate production rate		Substrate uptake rate
		1/h		mmol/gDW/h		mmol/gDW/h
		Experimental	Predicted	Experimental	Predicted	Experimental
	Glucose	0.65	0.65889	6.83	6.83082	9.65
	Fructose	0.49	0.588	3.33	4.68472	8.33
	Galactose	0.18	0.14537	0	0	1.969
	Acetate	0.29	0.265	--	0	13.58
	Glycerol	0.49	0.22598	0.6	0	4.94
	Gluconate	0.59	0.4746	5	3.66293	7.28
	Pyruvate	0.39	0.34386	11.91	19.3392	26.71
	Succinate	0.51	0.48738	3.32	9.4021	15.9
	Glucose (anaerobic)	0.33	0.33196	7.3	7.15895	13.1
	Xylose (Anaerobic)	0.13	0.1439	5.5	3.12879	10.8

## Sheet: Sheet 6
Comparison between predictions and experimental data of intracellular fluxes of the central carbon metabolism of E. coli grown on a glucose minimal medium.
Model: iML1515 including protein allocation and enzymatic constraints
Upper bound of glucose uptake rate was constrained to measured values
Excess enzyme sector was parametrized according to a methodically derived maximum glucose uptake rate of 9.82 mmol/gDW/h
	Reaction ID (iML1515)	Gerosa et al. 2015			Reaction ID (iML1515)	Rijsewijk et al. 2011			Reaction ID (iML1515)	Nanchen et al. 2015
		Flux rate				Flux rate				Flux rate
		mmol/gDW/h				mmol/gDW/h				mmol/gDW/h
		Experimental	Predicted			Experimental	Predicted			Experimental	Predicted	Experimental	Predicted	Experimental	Predicted	Experimental	Predicted
Glucose uptake rate	EX_glc_e_b	9.65			EX_glc_e_b	8.26			EX_glc_e_b	1.67		2.8		4.22		5.65
	EX_ac_e_f	6.82702	6.83536		BIOMASS_Ec_iML1515_WT_75p37M	0.61	0.57215		BIOMASS_Ec_iML1515_WT_75p37M	0.085	0.12122	0.187	0.21865	0.286	0.31946	0.399	0.40901
	PGI_b	5.69997	6.71756		EX_ac_e_f	4.89	5.27944		EX_ac_e_f	0	0	0	0	0	0.77262	0	2.36742
	PFK	7.05848	8.01715		GLCptspp	8.13	8.26		HEX1	1.6703	0	2.8385	0	4.3081	0	5.7062	0
	FBA_f	7.05848	8.01715		G6PDH2r_f	2.29	1.81648		G6PDH2r_f	0.4617	0	1.2632	0.11793	1.6394	0.56021	2.0589	0.71724
	TPI_f	7.05848	7.90998		GND	1.53	1.81648		GND	0.3482	0	0.9684	0.11793	1.2613	0.56021	1.6495	0.71724
	PYK	2.48731	3.37695		PGI_f	5.81	6.33198		PGI_f	1.204	1.64637	1.5654	2.63945	2.6534	3.59752	3.6259	4.85303
	PDH	11.2985	10.0999		EDA	0.77	0		EDA	0.1135	0	0.2947	0	0.378	0	0.4094	0
	EDA	1.08699	0		PFK	6.48	7.04613		PFK	1.3872	1.54111	2.0973	2.5282	3.3059	3.69358	4.4416	4.97602
	RPI_f	1.42744	0		TKT1_f	0.49	0.50263		TKT1_f	0.1143	0	0.3134	0	0.3972	0.1293	0.5033	0.16555
	RPE_f	1.40485	1.36818		TKT2_f	0.23	0.27105		TKT2_f	0.075	0	0.2317	0	0.2758	0	0.3411	0
	TKT2_f	0.58464	0.5507		TALA_f	0.49	0.48398		TALA_f	0.1143	0	0.3134	0	0.3972	0.11889	0.5033	0.15221
	PPC	2.45333	2.97552		GAPD_f	13.88	14.3165		GAPD_f	2.9538	3.00146	4.7008	4.95002	7.2338	7.36102	9.588	9.91857
	PPCK	0.54087	0		ENO_f	12.96	14.3165		ENO_f	2.8178	2.80171	4.4029	4.86803	6.7621	7.36102	8.9107	9.91857
	ICDHyr_f	2.97797	3.46587		PYK	9.95	3.0183		PYK	3.4027	1.03523	4.5562	1.89401	5.4709	1.44463	6.8567	2.09667
	SUCDi	2.13807	2.74945		PDH	9.18	8.73408		PDH	3.2066	2.373	4.6348	3.80373	5.5612	4.24406	6.4208	5.92791
	FUM_f	2.13807	3.42235		CS	2.25	3.62937		CS	2.036	1.65595	2.8798	2.80149	4.3486	3.569	5.482	3.6854
	MDH_f	2.13807	3.42294		ICDHyr_f	2.25	3.62937		ICDHyr_f	1.0726	1.30133	1.5569	1.89644	3.8076	3.569	5.482	3.6854
	ME1	0	0		SUCDi	1.34	3.0075		SUCDi	0.9339	1.52419	1.2837	2.56384	3.3895	3.22178	4.9118	3.24085
	ICL	9.65404e-10	0		FUM_f	1.34	3.5916		FUM_f	1.8973	1.64795	2.6067	2.78705	3.9306	3.54792	4.9118	3.6584
	BIOMASS_Ec_iML1515_WT_75p37M	0.65	0.65914		MDH_f	0.8	3.59211		MDH_f	2.8572	2.00266	3.5187	3.69229	3.8016	3.5482	4.4536	3.65876
					ME1	0.53	0		ME1	0.0035	0	0.411	0	0.67	0	0.4582	0
					PPCK	0.32	0		PPCK	1.1791	0	1.16	0	0.6401	0	0.8769	0
					PPC	2.78	2.58284		PPC	0.5112	0	0.8348	0	1.6742	1.44214	2.5861	1.84638
					PTAr_f	5.48	4.94123		ACKr_b	0	0	0	0	0	0.58377	0	2.12564
									MALS	0.9634	0.35471	1.323	0.90524	0.541	0.00028496	0	0.000364836
									NADTRHD	0.3821	0	0.595	0	1.8731	0	2.5753	0

## Sheet: Sheet 7
Comparison of predicted and experimentally determined intracellular fluxes of the central carbon metabolism of E. coli grown on several alternative carbon sources.
Experimental data taken from Gerosa et al. (2015) (doi: 10.1016/j.cels.2015.09.008)
Model: iML1515 including protein allocation and enzymatic constraints
Upper bounds of substrate uptake rates were constrained to measured values
Excess enzyme sector was parametrized according to a methodically derived maximum glucose uptake rate of 9.82 mmol/gDW/h
	Substrate:	Acetate		Fructose		Galactose		Gluconate		Glycerol		Pyruvate		Succinate
	Reaction ID (iML1515)	Flux rate		Flux rate		Flux rate		Flux rate		Flux rate		Flux rate		Flux rate
		mmol/gDW/h		mmol/gDW/h		mmol/gDW/h		mmol/gDW/h		mmol/gDW/h		mmol/gDW/h		mmol/gDW/h
		Experimental	Predicted	Experimental	Predicted	Experimental	Predicted	Experimental	Predicted	Experimental	Predicted	Experimental	Predicted	Experimental	Predicted
	Substrate uptake rate	13.584	-	8.328	-	1.969	-	7.28392	-	4.94483	-	26.714	-	15.902	-
	EX_ac_e_f	-	-	3.32866	4.68267	1.96894e-08	0	5.00398	3.66685	0.597	0	11.9139	19.3422	3.32097	9.40342
	PGI_b	3.42326	0.05168	6.19793	0.1146	1.36849	1.86226	0.03132	0.09256	3.4494	0.0441	0.89817	0.06704	5.59032	0.09502
	PFK	1.88624	0.28186	2.461	7.70291	1.54745	1.78829	0.48692	4.35106	1.5	0	0.58701	0.36565	2.6916	0.51825
	FBA_f	1.88624	0.28186	5.867	7.70291	1.54745	1.78829	0.48692	4.35106	1.4957	0.24054	0.58701	0.36565	2.6916	0.51825
	TPI_f	1.88624	0.32496	5.867	7.60733	1.54745	1.76466	0.48692	4.27386	8.6403	4.66751	0.58701	0.42156	2.6916	0.5975
	PYK	-	-	0.66904	3.56438	3.35734	3.16045	3.46459	9.71295	5.50726	3.87838	-	-	-	-
	PDH	0.06546	0	9.06883	9.27825	2.9427	2.74375	7.50554	7.60152	4.09774	3.12704	21.0174	16.3233	7.75208	8.46309
	EDA	0.82159	0	8.32807e-10	0	0.17297	0	5.81896	0	0.01458	0	2.67142e-09	0	0.65546	0
	RPI_f	1.02932	0	2.39854	0	0.2279	0	0.9052	0	1.42638	0	0.53893	0	1.97412	0
	RPE_f	1.5574	0	3.77274	0	0.19078	0	0.55976	4.49303	1.98513	0	0.33788	0	2.9337	0
	TKT2_f	0.71825	0	1.78893	0	0.05857	0	0.17098	2.15042	0.90438	0	0.09013	0	1.36985	0
	PPC	1.77415	0	3.54567	2.65382	0.37739	0	1.94335	0.72284	1.37647	0	2.48945	0	2.01611	0
	PPCK	3.11428	1.2259	0.35892	0	0.84895	0	0	0	0	0	1.1648	1.23412	2.97179	1.74917
	ICDHyr_f	4.69642	7.91568	4.56612	4.77512	0.49618	1.47569	1.15403	1.23839	2.46484	1.15371	7.97932	0.37422	3.03895	0.5304
	SUCDi	8.40476	9.77554	3.87711	4.13615	1.26086	1.74421	0.18236	2.14294	1.84046	1.67444	7.51826	2.78717	18.3704	15.9026
	FUM_f	8.40476	10.0462	3.87711	4.73631	1.26086	1.89261	0.18236	2.62769	1.84046	1.90539	7.51826	3.13825	17.2304	16.4002
	MDH_f	10.6713	12.1944	2.22771	4.73683	2.28512	2.31926	0.18236	4.04876	1.84046	2.6722	7.4278	5.92522	4.9507	4.44832
	ME1	1.87104	0	1.65161	0	0.000523765	0	0	0	0	0	0.19306	0	12.3962	11.9519
	ICL	4.1376	2.14798	0.00221	0	1.02479	0.42652	7.284e-08	1.42065	1.01361e-09	0.76661	0.1026	2.78674	0.11645	0
	BIOMASS_Ec_iML1515_WT_75p37M	0.29	0.26508	0.4924	0.58787	0.18	0.14537	0.59	0.47483	0.49	0.22622	0.39	0.3439	0.51	0.48743
	PPS	1.6532	0	-	-	-	-	-	-	-	-	3.45038	0	3.73004	0

## Sheet: Sheet 8
Experimentally determined, normalized growth rates for a range of eGFP expression strengths and respective eGFP concentrations in E. coli
Data taken from Bienick et al. 2014 (doi: 10.1371/journal.pone.0109105)
	Growth rate	Growth rate error	eGFP concentration	eGFP concentration error
	1/h		g/gDW
	0.56	0.02	0.097	0.005
	0.75	0.07	0	0
	0.7	0.04	0	0
	0.71	0.01	0.005	0.001
	0.73	0.04	0.007	0
	0.72	0.02	0.008	0
	0.74	0.05	0.008	0.001
	0.7	0.02	0.017	0.001
	0.72	0.07	0.019	0.001
	0.72	0.02	0.023	0.002
	0.62	0	0.041	0.002
	0.59	0.01	0.066	0.006
	0.62	0.06	0.067	0.002
	0.59	0.02	0.071	0.005
	0.57	0.02	0.072	0.005
	0.6	0.02	0.081	0.003
	0.59	0.02	0.082	0.005
	0.59	0.05	0.094	0.001
	0.55	0.01	0.106	0.006
	0.5	0.03	0.11	0.006
	0.4	0.01	0.134	0.001
	0.46	0.09	0.136	0.012

## Sheet: Sheet 9
Comparison of predicted growth and acetate secretion rates of single-gene deletion E. coli mutants with experimentally determined values
Experimental data was taken from specified sources
Model: iML1515 including protein allocation and enzymatic constraints
Upper bounds of substrate uptake rates were constrained to measured values
Errors were computed by simulating the hightest and lowest expected glucose uptake rate according to the confidence intervals of experimentally determined uptake rates
Excess enzyme sector was parametrized according to a methodically derived maximum glucose uptake rate of 9.82 mmol/gDW/h
	Deleted gene
		Experimental		Predicted		Experimental		Predicted		Source
		Growth rate	Error	Growth rate	Error	Acetate secretion rate	Error	Acetate secretion rate	Error
		1/h		1/h		mmol/gDW/h		mmol/gDW/h
	Wild type	0.63258	0.0094	0.58578	0.01313	6.05062	0.15283	5.5232	0.23482	Long et al. 2016 (doi: 10.1016/j.ymben.2016.05.006)
	crr	0.43723	0.00881	0.38426	0.0114	3.11913	0.11961	1.92657	0.20297
	glk	0.5643	0.01507	0.60173	0.01601	6.80538	0.21002	5.80856	0.28639
	zwf	0.5736	0.00978	0.59792	0.01217	6.83698	0.17449	5.92394	0.22659
	gnd	0.5284	0.00954	0.55387	0.02248	7.58186	0.36096	4.85617	0.3708
	rpe	0.29967	0.02098	0.32351	0.02256	2.54496	0.2183	0.85428	0.40238
	edd	0.5846	0.01175	0.53999	0.01621	5.84754	0.20576	4.70416	0.28986
	eda	0.55123	0.00585	0.59855	0.01433	7.28199	0.2055	5.75164	0.25635
	pgi	0.19093	0.00299	0.16012	0.00448	0.03524	0.000893137	0	0
	tpiA	0.16647	0.01063	0.17127	0.01288	0.92228	0.06311	0	0
	Wild type	0.63	0.03	0.60585	0.0312	4.5	0.7	5.88209	0.55808	Fong et al. 2006 (doi: 10.1074/jbc.M510016200)
	pgi	0.17	0	0.17485	0.00855	0.1	0.1	0	0
	ppc	0.22	0.01	0.23576	0	1.1	0	0	0
	tpi	0.18	0.02	0.20169	0	0.2	0.1	0	0

[truncated: 8 more sheets: Sheet 10, Sheet 11, Sheet 12, Sheet 13, Sheet 14, Sheet 15, Sheet 16, Sheet 17]
